# Supplementary material for: Sodium selenite penta­hydrate, Na2SeO3·5H2O
Source: Acta Crystallogr Sect E Struct Rep Online. 2013 Oct 23;69(Pt 11):i77–8. doi: 10.1107/S1600536813028602 (PMC3884237; doi:10.1107/S1600536813028602)
Supplement: Supplementary file 1 [file e-69-00i77-sup1.cif]

##############################################################################
#                                                                            #
# This CIF contains the data in a paper accepted for publication in          #
# Acta Crystallographica Section E. It conforms to the requirements of       #
# Notes for Authors for Acta Crystallographica Section E, and has been       #
# peer reviewed under the auspices of the IUCr Commission on Journals.       #
#                                                                            #
# Full details of the Crystallographic Information File format               #
# are given in the paper "The Crystallographic Information File (CIF):       #
# a New Standard Archive File for Crystallography" by S. R. Hall, F. H.      #
# Allen and I. D. Brown [Acta Cryst. (1991), A47, 655-685].                  #
#                                                                            #
# The current version of the core CIF dictionary is obtainable from          #
# ftp://ftp.iucr.org/pub/cif_core.dic.                                       #
#                                                                            #
# Software is freely available for graphical display of the structure(s)     #
# in this CIF. For information consult the CIF software page                 #
# http://www.iucr.org/resources/cif/software.                                #
#                                                                            #
# This file may be used for bona fide research purposes within the           #
# scientific community so long as proper attribution is given to the journal # 
# article from which it was obtained.                                        #
#                                                                            #
##############################################################################
data_I
_audit_creation_method     SHELXL-97
_database_code_depnum_ccdc_archive     'CCDC 967053'
_chemical_name_systematic
;
Disodium selenate(IV) pentahydrate
;
_chemical_name_common     'Natrium selenite pentahydrate'
_chemical_formula_moiety     'Na2 Se O3, 5(H2 O)'
_chemical_formula_sum     'H10 Na2 O8 Se'
_chemical_formula_iupac     'Na2 Se O3, 5H2 O'
_chemical_formula_weight     263.02
_chemical_melting_point     ?
_symmetry_cell_setting     orthorhombic
_symmetry_space_group_name_H-M     'P b c m'
_symmetry_space_group_name_Hall     '-P 2c 2b'
loop_
    _symmetry_equiv_pos_as_xyz
    'x, y, z'
    '-x, -y, z+1/2'
    '-x, y+1/2, -z+1/2'
    'x, -y+1/2, -z'
    '-x, -y, -z'
    'x, y, -z-1/2'
    'x, -y-1/2, z-1/2'
    '-x, y-1/2, z'
_cell_length_a     6.5865(2)
_cell_length_b     17.2263(6)
_cell_length_c     14.7778(6)
_cell_angle_alpha     90.00
_cell_angle_beta     90.00
_cell_angle_gamma     90.00
_cell_volume     1676.70(10)
_cell_formula_units_Z     8
_cell_measurement_reflns_used     7917
_cell_measurement_theta_min     2.36
_cell_measurement_theta_max     29.99
_cell_measurement_temperature     100(2)
_cell_special_details     ?
_exptl_crystal_description     'prism'
_exptl_crystal_colour     'colourless'
_exptl_crystal_size_max     0.35
_exptl_crystal_size_mid     0.21
_exptl_crystal_size_min     0.14
_exptl_crystal_density_diffrn     2.084
_exptl_crystal_density_meas     ?
_exptl_crystal_density_method     'not measured'
_exptl_crystal_F_000     1040
_exptl_absorpt_coefficient_mu     4.584
_exptl_absorpt_correction_type     multi-scan
_exptl_absorpt_process_details     '(SADABS; Bruker, 2003)'
_exptl_absorpt_correction_T_min     0.503
_exptl_absorpt_correction_T_max     0.746
_exptl_special_details     ?
_diffrn_ambient_temperature     100(2)
_diffrn_radiation_type     MoK\a
_diffrn_radiation_wavelength     0.71073
_diffrn_radiation_source     'fine-focus sealed tube'
_diffrn_radiation_monochromator     graphite
_diffrn_measurement_device_type     'Bruker SMART CCD'
_diffrn_measurement_method     '\w and \f scans'
_diffrn_reflns_number     23979
_diffrn_reflns_av_R_equivalents     0.0217
_diffrn_reflns_av_sigmaI/netI     0.0127
_diffrn_reflns_theta_min     2.36
_diffrn_reflns_theta_max     29.99
_diffrn_reflns_theta_full     29.99
_diffrn_measured_fraction_theta_max     0.998
_diffrn_measured_fraction_theta_full     0.998
_diffrn_reflns_limit_h_min     -9
_diffrn_reflns_limit_h_max     9
_diffrn_reflns_limit_k_min     -22
_diffrn_reflns_limit_k_max     24
_diffrn_reflns_limit_l_min     -20
_diffrn_reflns_limit_l_max     16
_refine_special_details
;
Refinement of <i>F</i>^2^ against ALL reflections. The weighted <i>R</i>-factor
<i>wR</i> and goodness of fit <i>S</i> are based on <i>F</i>^2^, conventional
<i>R</i>-factors <i>R</i> are based on <i>F</i>, with <i>F</i> set to zero for
negative <i>F</i>^2^. The threshold expression of <i>F</i>^2^ >
\s(<i>F</i>^2^) is used only for calculating <i>R</i>-factors(gt) <i>etc</i>.
and is not relevant to the choice of reflections for refinement.
<i>R</i>-factors based on <i>F</i>^2^ are statistically about twice as large
as those based on <i>F</i>, and <i>R</i>- factors based on ALL data will be
even larger.
;
_reflns_number_total     2529
_reflns_number_gt     2435
_reflns_threshold_expression     I>2\s(I)
_refine_ls_structure_factor_coef     Fsqd
_refine_ls_matrix_type     full
_refine_ls_R_factor_all     0.0161
_refine_ls_R_factor_gt     0.0154
_refine_ls_wR_factor_gt     0.0389
_refine_ls_wR_factor_ref     0.0391
_refine_ls_goodness_of_fit_ref     1.068
_refine_ls_restrained_S_all     1.056
_refine_ls_number_reflns     2529
_refine_ls_number_parameters     150
_refine_ls_number_restraints     70
_refine_ls_hydrogen_treatment     refall
_refine_ls_weighting_scheme     calc
_refine_ls_weighting_details
         'calc w=1/[\s^2^(Fo^2^)+(0.0224P)^2^+0.7143P] where P=(Fo^2^+2Fc^2^)/3'
_atom_sites_solution_hydrogens     geom
_atom_sites_solution_primary     direct
_atom_sites_solution_secondary     difmap
_refine_ls_shift/su_max     0.003
_refine_ls_shift/su_mean     0.000
_refine_diff_density_max     0.638
_refine_diff_density_min     -0.577
_refine_ls_extinction_method     none
_refine_ls_extinction_coef     ?
loop_
    _atom_type_symbol
    _atom_type_description
    _atom_type_scat_dispersion_real
    _atom_type_scat_dispersion_imag
    _atom_type_scat_source
    'O' 'O' 0.0106 0.0060
                         'International Tables Vol C Tables 4.2.6.8 and 6.1.1.4'
    'H' 'H' 0.0000 0.0000
                         'International Tables Vol C Tables 4.2.6.8 and 6.1.1.4'
    'Na' 'Na' 0.0362 0.0249
                         'International Tables Vol C Tables 4.2.6.8 and 6.1.1.4'
    'Se' 'Se' -0.0929 2.2259
                         'International Tables Vol C Tables 4.2.6.8 and 6.1.1.4'
_computing_data_collection     'SMART (Bruker, 2003)'
_computing_cell_refinement     'SAINT (Bruker, 2003)'
_computing_data_reduction     'SAINT (Bruker, 2003)'
_computing_structure_solution     'SHELXS97 (Sheldrick, 2008)'
_computing_structure_refinement     'SHELXL97 (Sheldrick, 2008)'
_computing_molecular_graphics     'DIAMOND (Brandenburg, 2012)'
_computing_publication_material
                        'SHELXL97 (Sheldrick, 2008) and publCIF (Westrip, 2010)'
loop_
    _atom_site_type_symbol
    _atom_site_label
    _atom_site_fract_x
    _atom_site_fract_y
    _atom_site_fract_z
    _atom_site_U_iso_or_equiv
    _atom_site_adp_type
    _atom_site_calc_flag
    _atom_site_refinement_flags
    _atom_site_occupancy
    _atom_site_symmetry_multiplicity
    _atom_site_disorder_assembly
    _atom_site_disorder_group
    Na Na1 0.51942(7) 0.40815(3) 0.62757(3) 0.01543(9) Uani d . 1 1 . .
    Na Na2 0.00865(7) 0.34328(2) 0.49775(3) 0.01121(8) Uani d . 1 1 . .
    Se Se1 0.36729(2) 0.233898(8) 0.7500 0.00946(4) Uani d S 1 2 . .
    O O1 0.13882(15) 0.28182(7) 0.7500 0.01128(19) Uani d S 1 2 . .
    O O2 0.48606(11) 0.27444(4) 0.66069(5) 0.01294(14) Uani d . 1 1 . .
    Se Se2 0.30596(2) 0.578291(8) 0.7500 0.00853(4) Uani d S 1 2 . .
    O O3 0.08542(15) 0.52480(6) 0.7500 0.01135(19) Uani d S 1 2 . .
    O O4 0.43189(11) 0.54110(4) 0.66066(5) 0.01209(14) Uani d . 1 1 . .
    O O5W 0.7537(2) 0.41001(7) 0.7500 0.0182(2) Uani d SD 1 2 . .
    H H5A 0.840(3) 0.4453(11) 0.7500 0.051(9) Uiso d SD 1 2 . .
    H H5B 0.821(4) 0.3692(10) 0.7500 0.112(17) Uiso d SD 1 2 . .
    O O6W 0.16164(12) 0.40116(4) 0.62475(6) 0.01327(15) Uani d D 1 1 . .
    H H6A 0.149(3) 0.3651(7) 0.6612(9) 0.030(5) Uiso d D 1 1 . .
    H H6B 0.142(3) 0.4410(6) 0.6550(10) 0.038(5) Uiso d D 1 1 . .
    O O7W 0.73311(12) 0.43467(5) 0.50608(5) 0.01336(14) Uani d D 1 1 . .
    H H7A 0.682(2) 0.4442(10) 0.4557(8) 0.030(4) Uiso d D 1 1 . .
    H H7B 0.783(2) 0.4762(7) 0.5234(10) 0.030(4) Uiso d D 1 1 . .
    O O8W 0.27783(17) 0.2500 0.5000 0.0132(2) Uani d SD 1 2 . .
    H H8AB 0.3565(17) 0.2526(12) 0.5444(5) 0.035(5) Uiso d D 1 1 . .
    O O9W -0.12523(11) 0.24467(5) 0.60772(6) 0.01310(15) Uani d D 1 1 . .
    H H9A -0.053(2) 0.2498(10) 0.6531(9) 0.030(5) Uiso d D 1 1 . .
    H H9B -0.2434(15) 0.2472(11) 0.6262(11) 0.035(5) Uiso d D 1 1 . .
    O O10W 0.17400(12) 0.42733(5) 0.39277(6) 0.01412(15) Uani d D 1 1 . .
    H H10A 0.2910(15) 0.4283(10) 0.3722(11) 0.031(5) Uiso d D 1 1 . .
    H H10B 0.099(2) 0.4383(11) 0.3494(9) 0.030(5) Uiso d D 1 1 . .
loop_
    _atom_site_aniso_label
    _atom_site_aniso_U_11
    _atom_site_aniso_U_22
    _atom_site_aniso_U_33
    _atom_site_aniso_U_12
    _atom_site_aniso_U_13
    _atom_site_aniso_U_23
    Na1 0.0141(2) 0.0175(2) 0.0148(2) -0.00088(16) 0.00163(16) 0.00129(16)
    Na2 0.01154(18) 0.01093(18) 0.01114(19) 0.00028(14) -0.00033(14)
                                                                    -0.00044(14)
    Se1 0.00905(7) 0.01022(7) 0.00911(7) 0.00145(4) 0.000 0.000
    O1 0.0073(4) 0.0151(5) 0.0114(5) 0.0017(4) 0.000 0.000
    O2 0.0110(3) 0.0179(4) 0.0099(3) 0.0010(3) 0.0022(3) 0.0016(3)
    Se2 0.00845(7) 0.00848(7) 0.00867(7) -0.00085(4) 0.000 0.000
    O3 0.0080(4) 0.0127(5) 0.0133(5) -0.0022(4) 0.000 0.000
    O4 0.0111(3) 0.0150(3) 0.0101(3) -0.0005(3) 0.0018(3) -0.0014(3)
    O5W 0.0184(5) 0.0175(6) 0.0186(6) -0.0028(5) 0.000 0.000
    O6W 0.0166(4) 0.0106(4) 0.0126(4) -0.0008(3) -0.0011(3) -0.0007(3)
    O7W 0.0151(3) 0.0140(3) 0.0110(3) 0.0005(3) -0.0004(3) 0.0001(3)
    O8W 0.0116(5) 0.0181(5) 0.0099(5) 0.000 0.000 -0.0010(4)
    O9W 0.0092(3) 0.0189(4) 0.0112(3) -0.0001(3) 0.0004(3) -0.0018(3)
    O10W 0.0108(3) 0.0183(4) 0.0132(4) -0.0008(3) 0.0001(3) 0.0022(3)
_geom_special_details
;
All e.s.d.'s (except the e.s.d. in the dihedral angle between two l.s. planes)
are estimated using the full covariance matrix. The cell e.s.d.'s are taken
into account individually in the estimation of e.s.d.'s in distances, angles
and torsion angles; correlations between e.s.d.'s in cell parameters are only
used when they are defined by crystal symmetry. An approximate (isotropic)
treatment of cell e.s.d.'s is used for estimating e.s.d.'s involving l.s.
planes.
;
loop_
    _geom_bond_atom_site_label_1
    _geom_bond_atom_site_label_2
    _geom_bond_site_symmetry_2
    _geom_bond_distance
    _geom_bond_publ_flag
    Na1 O7W . 2.3266(9) y
    Na1 O6W . 2.3600(9) y
    Na1 O2 . 2.3650(9) y
    Na1 O5W . 2.3781(10) y
    Na1 O4 . 2.4119(9) y
    Na2 O9W 4_556 2.3458(9) y
    Na2 O6W . 2.3520(9) y
    Na2 O10W . 2.3852(9) y
    Na2 O8W . 2.3930(9) y
    Na2 O7W 1_455 2.4056(9) y
    Na2 O9W . 2.5108(9) y
    Se1 O2 . 1.6857(7) y
    Se1 O2 6_557 1.6857(7) y
    Se1 O1 . 1.7164(10) y
    Se2 O4 . 1.6856(7) y
    Se2 O4 6_557 1.6856(7) y
    Se2 O3 . 1.7202(10) y
    O5W Na1 6_557 2.3781(10) ?
    O5W H5A . 0.831(10) ?
    O5W H5B . 0.833(10) ?
    O6W H6A . 0.826(9) ?
    O6W H6B . 0.830(9) ?
    O7W Na2 1_655 2.4057(9) ?
    O7W H7A . 0.833(9) ?
    O7W H7B . 0.829(9) ?
    O8W Na2 4_556 2.3930(9) ?
    O8W H8AB . 0.837(8) ?
    O9W Na2 4_556 2.3457(9) ?
    O9W H9A . 0.825(9) ?
    O9W H9B . 0.826(9) ?
    O10W H10A . 0.828(9) ?
    O10W H10B . 0.829(9) ?
loop_
    _geom_angle_atom_site_label_1
    _geom_angle_atom_site_label_2
    _geom_angle_atom_site_label_3
    _geom_angle_site_symmetry_1
    _geom_angle_site_symmetry_3
    _geom_angle
    _geom_angle_publ_flag
    O7W Na1 O6W . . 126.90(3) ?
    O7W Na1 O2 . . 114.03(3) ?
    O6W Na1 O2 . . 82.02(3) ?
    O7W Na1 O5W . . 101.06(4) ?
    O6W Na1 O5W . . 131.46(4) ?
    O2 Na1 O5W . . 85.18(4) ?
    O7W Na1 O4 . . 96.58(3) ?
    O6W Na1 O4 . . 79.24(3) ?
    O2 Na1 O4 . . 149.39(3) ?
    O5W Na1 O4 . . 89.32(4) ?
    O9W Na2 O6W 4_556 . 164.81(3) ?
    O9W Na2 O10W 4_556 . 97.56(3) ?
    O6W Na2 O10W . . 93.79(3) ?
    O9W Na2 O8W 4_556 . 81.60(3) ?
    O6W Na2 O8W . . 87.49(3) ?
    O10W Na2 O8W . . 94.49(3) ?
    O9W Na2 O7W 4_556 1_455 99.97(3) ?
    O6W Na2 O7W . 1_455 90.29(3) ?
    O10W Na2 O7W . 1_455 88.88(3) ?
    O8W Na2 O7W . 1_455 176.07(3) ?
    O9W Na2 O9W 4_556 . 82.01(3) ?
    O6W Na2 O9W . . 85.46(3) ?
    O10W Na2 O9W . . 172.76(3) ?
    O8W Na2 O9W . . 78.28(3) ?
    O7W Na2 O9W 1_455 . 98.32(3) ?
    O2 Se1 O2 6_557 . 103.06(5) ?
    O2 Se1 O1 6_557 . 101.98(3) ?
    O2 Se1 O1 . . 101.98(3) ?
    Se1 O2 Na1 . . 127.49(4) ?
    O4 Se2 O4 6_557 . 103.11(5) ?
    O4 Se2 O3 6_557 . 102.24(3) ?
    O4 Se2 O3 . . 102.24(3) ?
    Se2 O4 Na1 . . 129.59(4) ?
    Na1 O5W Na1 . 6_557 99.06(5) ?
    Na1 O5W H5A . . 116.9(10) ?
    Na1 O5W H5A 6_557 . 116.9(10) ?
    Na1 O5W H5B . . 109.6(13) ?
    Na1 O5W H5B 6_557 . 109.6(13) ?
    H5A O5W H5B . . 104.6(15) ?
    Na2 O6W Na1 . . 117.62(4) ?
    Na2 O6W H6A . . 99.2(11) ?
    Na1 O6W H6A . . 97.2(12) ?
    Na2 O6W H6B . . 135.6(12) ?
    Na1 O6W H6B . . 95.9(13) ?
    H6A O6W H6B . . 104.8(12) ?
    Na1 O7W Na2 . 1_655 111.55(3) ?
    Na1 O7W H7A . . 119.0(12) ?
    Na2 O7W H7A 1_655 . 112.8(12) ?
    Na1 O7W H7B . . 99.9(12) ?
    Na2 O7W H7B 1_655 . 106.4(12) ?
    H7A O7W H7B . . 105.4(12) ?
    H8AB O8W Na2 4_556 4_556 115.7(11) ?
    H8AB O8W Na2 4_556 . 118.9(12) ?
    Na2 O8W Na2 4_556 . 84.39(4) ?
    H8AB O8W H8AB 4_556 . 103.5(14) ?
    Na2 O8W H8AB 4_556 . 118.9(12) ?
    Na2 O8W H8AB . . 115.7(11) ?
    Na2 O9W Na2 4_556 . 82.82(3) ?
    Na2 O9W H9A 4_556 . 113.2(12) ?
    Na2 O9W H9A . . 104.5(12) ?
    Na2 O9W H9B 4_556 . 127.4(12) ?
    Na2 O9W H9B . . 120.6(13) ?
    H9A O9W H9B . . 105.5(12) ?
    Na2 O10W H10A . . 132.5(12) ?
    Na2 O10W H10B . . 111.7(12) ?
    H10A O10W H10B . . 105.2(12) ?
loop_
    _geom_hbond_atom_site_label_D
    _geom_hbond_atom_site_label_H
    _geom_hbond_atom_site_label_A
    _geom_hbond_site_symmetry_A
    _geom_hbond_distance_DH
    _geom_hbond_distance_HA
    _geom_hbond_distance_DA
    _geom_hbond_angle_DHA
    O5W H5A O3 1_655 0.831(10) 2.120(10) 2.9468(16) 173(3)
    O5W H5B O1 1_655 0.833(10) 2.576(16) 3.3631(17) 158(3)
    O6W H6A O1 . 0.826(9) 1.945(9) 2.7704(12) 176.1(17)
    O6W H6B O3 . 0.830(9) 2.047(10) 2.8660(11) 168.9(15)
    O7W H7A O4 5_666 0.833(9) 1.893(9) 2.7252(11) 176.3(17)
    O7W H7B O10W 5_666 0.829(9) 2.091(10) 2.8740(12) 157.4(16)
    O8W H8AB O2 . 0.837(8) 1.956(8) 2.7744(9) 165.7(14)
    O9W H9A O1 . 0.825(9) 1.989(9) 2.8027(11) 168.4(17)
    O9W H9B O2 1_455 0.826(9) 1.912(10) 2.7259(11) 168.3(19)
    O10W H10A O4 5_666 0.828(9) 1.961(10) 2.7672(11) 164.2(18)
    O10W H10B O3 5_566 0.829(9) 2.011(9) 2.8374(11) 174.3(18)
_iucr_refine_instructions_details
;
TITL Na2SeO3.5H2O in Pbcm
CELL 0.71073   6.5865  17.2263  14.7778  90.000  90.000  90.000
ZERR    8.00   0.0002   0.0006   0.0006   0.000   0.000   0.000
LATT  1
SYMM -X, -Y, 0.5+Z
SYMM -X, 0.5+Y, 0.5-Z
SYMM X, 0.5-Y, -Z
SFAC O H NA SE
UNIT 64 80 16 8
TEMP -173
SIZE 0.14 0.21 0.35
L.S. 10
ACTA
BOND $H
htab
FMAP 2
PLAN 20
eqiv  $1   x-1, y, z
eqiv  $2   x, y, -z+3/2
eqiv  $3   x+1, y, z
eqiv  $4   x, -y+1/2, -z+1
eqiv  $5   -x+1, -y+1, -z+1
eqiv  $6   -x, -y+1, -z+1
htab o5w o3_$3
htab o5w o1_$3
htab o6w o1
htab o6w o3
htab o7w o4_$5
htab o7w o10w_$5
htab o8w o2
htab o9w o1
htab o9w o2_$1
htab o10w o4_$5
htab o10w o3_$6
FREE Na1 Na2  na1 na1_$2  na1 na2_$3  na1 h6a  na1 h6b  na1 h7b
free na2 Na2_$4  na2 Na1_$1  na2 h6a
bind   o8w h8ab_$4
mpla 3 o1 o2 o2_$2
mpla 3 o3 o4 o4_$2
rem  Water molecules idealized with SADI 0.01 restraints for O-H and H-H
rem  distances.
sadi .01 o5w h5a o5w h5b o6w h6a o6w h6b o7w h7a o7w h7b o8w h8ab =
         O9W H9A O9W H9B O10W H10A O10W H10B
sadi .01 h5a h5b h6a h6b h7a h7b h8ab h8ab_$4 h9a h9b h10a h10b
WGHT    0.022400    0.714300
FVAR       0.22944
NA1   3    0.519424    0.408150    0.627571    11.00000    0.01406    0.01747 =
         0.01477    0.00129    0.00163   -0.00088
NA2   3    0.008651    0.343283    0.497753    11.00000    0.01154    0.01093 =
         0.01114   -0.00044   -0.00033    0.00028
SE1   4    0.367289    0.233898    0.750000    10.50000    0.00905    0.01022 =
         0.00911    0.00000    0.00000    0.00145
O1    1    0.138818    0.281816    0.750000    10.50000    0.00734    0.01509 =
         0.01140    0.00000    0.00000    0.00171
O2    1    0.486059    0.274437    0.660691    11.00000    0.01102    0.01788 =
         0.00992    0.00165    0.00218    0.00098
SE2   4    0.305962    0.578291    0.750000    10.50000    0.00845    0.00848 =
         0.00867    0.00000    0.00000   -0.00085
O3    1    0.085424    0.524799    0.750000    10.50000    0.00804    0.01268 =
         0.01335    0.00000    0.00000   -0.00217
O4    1    0.431891    0.541105    0.660661    11.00000    0.01113    0.01502 =
         0.01011   -0.00140    0.00181   -0.00048
O5W   1    0.753711    0.410011    0.750000    10.50000    0.01845    0.01747 =
         0.01859    0.00000    0.00000   -0.00276
H5A   2    0.839770    0.445310    0.750000    10.50000    0.05129
H5B   2    0.821433    0.369192    0.750000    10.50000    0.11214
O6W   1    0.161645    0.401159    0.624752    11.00000    0.01662    0.01057 =
         0.01263   -0.00074   -0.00107   -0.00077
H6A   2    0.149373    0.365082    0.661193    11.00000    0.02967
H6B   2    0.142076    0.441028    0.655022    11.00000    0.03761
O7W   1    0.733110    0.434673    0.506078    11.00000    0.01513    0.01396 =
         0.01099    0.00006   -0.00038    0.00053
H7A   2    0.682209    0.444204    0.455664    11.00000    0.02966
H7B   2    0.783062    0.476234    0.523417    11.00000    0.03006
O8W   1    0.277832    0.250000    0.500000    10.50000    0.01158    0.01810 =
         0.00992   -0.00098    0.00000    0.00000
H8AB  2    0.356456    0.252579    0.544367    11.00000    0.03472
O9W   1   -0.125232    0.244670    0.607717    11.00000    0.00923    0.01886 =
         0.01123   -0.00179    0.00040   -0.00011
H9A   2   -0.053382    0.249843    0.653069    11.00000    0.03023
H9B   2   -0.243406    0.247189    0.626166    11.00000    0.03468
O10W  1    0.174003    0.427328    0.392767    11.00000    0.01080    0.01832 =
         0.01323    0.00216    0.00008   -0.00075
H10A  2    0.290962    0.428325    0.372222    11.00000    0.03120
H10B  2    0.099398    0.438256    0.349386    11.00000    0.03031
HKLF 4  1
REM  nasex2fr in Pbcm, Na2SeO3.5H2O, sad63(best)+mur0.5
REM R1 =  0.0154 for   2435 Fo > 4sig(Fo)  and  0.0161 for all   2529 data
REM    150 parameters refined using     70 restraints
END
WGHT      0.0217      0.7084
REM Highest difference peak  0.638,  deepest hole -0.577,  1-sigma level  0.086
Q1    1   0.5479  0.3639  0.5999  11.00000  0.05    0.64
Q2    1   0.3443  0.1970  0.7721  11.00000  0.05    0.41
Q3    1   0.3522  0.1904  0.7500  10.50000  0.05    0.40
Q4    1   0.4250  0.2581  0.6976  11.00000  0.05    0.32
Q5    1   0.1545  0.5181  0.7500  10.50000  0.05    0.32
Q6    1   0.2996  0.6213  0.7500  10.50000  0.05    0.30
Q7    1   0.3710  0.5590  0.6944  11.00000  0.05    0.29
Q8    1   0.6732  0.4468  0.7500  10.50000  0.05    0.26
Q9    1   0.4688  0.2370  0.6722  11.00000  0.05    0.26
Q10   1   0.4746  0.3164  0.6932  11.00000  0.05    0.26
Q11   1   0.1546  0.3071  0.7174  11.00000  0.05    0.24
Q12   1   0.4057  0.5092  0.6803  11.00000  0.05    0.24
Q13   1   0.1344  0.3304  0.7500  10.50000  0.05    0.23
Q14   1   0.4636  0.5113  0.6974  11.00000  0.05    0.22
Q15   1   0.3273  0.5384  0.6449  11.00000  0.05    0.22
Q16   1   0.1117  0.5108  0.7009  11.00000  0.05    0.21
Q17   1   0.5896  0.2808  0.7500  10.50000  0.05    0.21
Q18   1   0.5406  0.5195  0.7500  10.50000  0.05    0.20
Q19   1   0.4974  0.5392  0.6801  11.00000  0.05    0.19
Q20   1   0.5661  0.2796  0.6781  11.00000  0.05    0.19
;
data_New_Global_Publ_Block
_journal_date_recd_electronic     2013-10-16
_journal_date_accepted     2013-10-17
_journal_name_full     'Acta Crystallographica, Section E'
_journal_year     2013
_journal_volume     69
_journal_issue     11
_journal_page_first     i77
_journal_page_last     i78
_journal_paper_category     QI
_journal_paper_doi     10.1107/S1600536813028602
_journal_coeditor_code     BT6939
_publ_contact_author_name     'Kurt Mereiter'
_publ_contact_author_address
;
Institute of Chemical Technology and Analytics
Vienna University of Technology
Getreidemarkt 9/164SC
A-1060 Vienna
Austria
;
_publ_contact_author_email     kurt.mereiter@tuwien.ac.at
_publ_contact_author_fax     '43 1 58801 17199'
_publ_contact_author_phone     '43 1 58801 17111'
_publ_section_title
;
Sodium selenite pentahydrate, Na~2~SeO~3~.5H~2~O
;
loop_
    _publ_author_name
    _publ_author_footnote
    _publ_author_address
    'Mereiter, Kurt' .
;
Institute of Chemical Technology and Analytics
Vienna University of Technology
Getreidemarkt 9/164SC
A-1060 Vienna
Austria
;
_publ_section_synopsis     .
