# Supplementary material for: Sodium selenite penta­hydrate, Na2SeO3·5H2O
Source: Acta Crystallogr Sect E Struct Rep Online. 2013 Oct 23;69(Pt 11):i77–8. doi: 10.1107/S1600536813028602 (PMC3884237; doi:10.1107/S1600536813028602)
Supplement: Supplementary file 2 [file e-69-00i77-Isup2.hkl]

# 
# h,k,l, Fc-squared, Fo-squared, sigma(Fo-squared) and status flag 
# 
data_I
_shelx_title 'Na2SeO3.5H2O in Pbcm' 
_shelx_refln_list_code          4 
_shelx_F_calc_maximum      458.39 
_exptl_crystal_F_000      1040.00 
_reflns_d_resolution_high  0.7109 
 
loop_ 
 _symmetry_equiv_pos_as_xyz 
 'x, y, z' 
 '-x, -y, z+1/2' 
 '-x, y+1/2, -z+1/2' 
 'x, -y+1/2, -z' 
 '-x, -y, -z' 
 'x, y, -z-1/2' 
 'x, -y-1/2, z-1/2' 
 '-x, y-1/2, z' 
 
_cell_length_a     6.5865 
_cell_length_b    17.2263 
_cell_length_c    14.7778 
_cell_angle_alpha  90.000 
_cell_angle_beta   90.000 
_cell_angle_gamma  90.000 
 
_shelx_F_squared_multiplier     1.000 
 
loop_ 
 _refln_index_h 
 _refln_index_k 
 _refln_index_l 
 _refln_F_squared_calc 
 _refln_F_squared_meas 
 _refln_F_squared_sigma 
 _refln_observed_status 
   1   0   0     8470.38     9475.28     98.63 o 
   2   0   0     1435.87     1255.51     14.93 o 
   3   0   0      432.48      369.84     10.22 o 
   4   0   0      263.59      221.94     10.22 o 
   5   0   0     4222.87     4231.84     57.29 o 
   6   0   0    11909.70    12129.99    130.08 o 
   7   0   0     1025.31     1023.20     22.16 o 
   8   0   0     1479.07     1403.98     28.34 o 
   9   0   0      552.89      561.11     30.96 o 
   1   1   0     3089.66     3387.08     63.09 o 
   2   1   0     3055.47     2975.15     23.06 o 
   3   1   0     4885.64     4817.39     37.00 o 
   4   1   0     1051.15     1096.48     11.10 o 
   5   1   0     6391.84     6548.13     50.98 o 
   6   1   0    11451.99    11503.43     94.34 o 
   7   1   0      222.07      216.23      8.21 o 
   8   1   0       14.85       13.03      6.98 o 
   9   1   0     3267.51     3293.49     48.63 o 
   0   2   0      952.26     1015.41     16.09 o 
   1   2   0       21.83       25.38      1.92 o 
   2   2   0     8246.44     8692.13     69.57 o 
   3   2   0     2505.34     2265.10     20.20 o 
   4   2   0     8710.65     8848.53     70.81 o 
   5   2   0     3167.41     3224.77     27.02 o 
   6   2   0     1111.93     1048.95     16.07 o 
   7   2   0     3230.54     3232.73     34.25 o 
   8   2   0    11224.79    11216.20    103.04 o 
   9   2   0       27.64       31.44     13.39 o 
   1   3   0    47676.10    49812.04    441.16 o 
   2   3   0   124266.60   116914.01   2700.52 o 
   3   3   0      309.99      300.10      4.79 o 
   4   3   0    12615.87    13028.68     97.01 o 
   5   3   0     1732.42     1705.74     17.70 o 
   6   3   0     1389.89     1363.24     19.00 o 
   7   3   0      182.98      200.02      7.48 o 
   8   3   0      635.70      653.43     14.18 o 
   9   3   0      139.52      169.81     15.58 o 
   0   4   0     9080.39    10017.43    118.32 o 
   1   4   0     8588.01     9062.52     72.25 o 
   3   4   0      220.12      177.13      4.05 o 
   4   4   0    21572.79    22246.30    163.81 o 
   5   4   0       70.08       82.26      4.76 o 
   6   4   0     2047.99     2078.60     21.84 o 
   7   4   0     3333.36     3428.52     33.27 o 
   8   4   0     2864.67     2823.44     35.10 o 
   9   4   0       67.38       92.88     14.40 o 
   1   5   0     2056.03     2228.31     17.77 o 
   2   5   0     1898.72     1782.04     16.22 o 
   3   5   0      812.59      746.08      8.82 o 
   4   5   0     2845.07     3046.62     29.45 o 
   5   5   0     7913.60     7752.85     70.06 o 
   6   5   0     9782.07     9754.42     87.75 o 
   7   5   0      811.80      794.45     14.23 o 
   8   5   0      645.36      628.60     17.40 o 
   9   5   0     2269.65     2261.21     55.39 o 
   0   6   0   205011.53   166994.34  13948.87 o 
   1   6   0    34089.65    34211.28    253.81 o 
   2   6   0    29118.61    30508.45    261.95 o 
   3   6   0     1636.42     1651.67     16.09 o 
   4   6   0     2400.26     2472.05     23.14 o 
   5   6   0    13353.62    13336.25    116.05 o 
   6   6   0     3439.20     3407.50     34.66 o 
   7   6   0      103.86      116.80      7.70 o 
   8   6   0       21.62       33.37      8.92 o 
   1   7   0     5707.33     5977.90     45.56 o 
   2   7   0     5843.56     5779.47     47.76 o 
   3   7   0     2605.51     2697.31     28.46 o 
   4   7   0      812.26      801.99     10.50 o 
   5   7   0     1659.20     1638.20     26.40 o 
   6   7   0     3379.66     3327.25     36.07 o 
   7   7   0      758.22      717.16     13.89 o 
   8   7   0        6.35        5.76      9.88 o 
   0   8   0      285.81      281.53     12.67 o 
   1   8   0       58.25       59.89      3.00 o 
   2   8   0     5196.86     5452.92     42.10 o 
   3   8   0      135.92      178.43      5.22 o 
   4   8   0     7441.01     7286.32     62.79 o 
   5   8   0     1904.96     1958.53     22.11 o 
   6   8   0       50.54       79.15      6.46 o 
   7   8   0     3165.64     3203.36     38.16 o 
   8   8   0     5041.88     5107.49     64.72 o 
   1   9   0     8170.00     8261.54     62.63 o 
   2   9   0    36240.10    36772.29    298.94 o 
   3   9   0     4542.18     4705.59     43.86 o 
   4   9   0    11450.54    11718.11    102.52 o 
   5   9   0      178.75      165.58      6.78 o 
   6   9   0      231.13      223.69      9.27 o 
   7   9   0      702.48      670.22     16.00 o 
   8   9   0       17.25       21.28     10.56 o 
   0  10   0     8042.50     7859.17    163.57 o 
   1  10   0     1627.17     1459.83     13.83 o 
   2  10   0      491.31      550.08      7.42 o 
   3  10   0    10482.04    10403.48     91.29 o 
   4  10   0      930.32      918.50     18.12 o 
   5  10   0     3400.00     3341.65     37.75 o 
   6  10   0      266.93      249.04      9.99 o 
   7  10   0      256.71      268.57     11.12 o 
   8  10   0     1291.51     1267.39     26.71 o 
   1  11   0     2006.51     2140.10     19.00 o 
   2  11   0       37.05       34.12      4.26 o 
   3  11   0     3958.06     3931.16     37.91 o 
   4  11   0     2143.67     2170.65     23.99 o 
   5  11   0       28.83       43.78      6.76 o 
   6  11   0     6616.11     6549.96     71.39 o 
   7  11   0      235.23      250.10     11.42 o 
   8  11   0      229.19      241.86     19.19 o 
   0  12   0    41072.20    40575.73    419.98 o 
   1  12   0       21.24       24.44      3.44 o 
   2  12   0     2728.43     2747.38     27.96 o 
   3  12   0     4734.77     4780.55     45.42 o 
   4  12   0      949.51      913.63     16.07 o 
   5  12   0     2137.94     2059.70     36.73 o 
   6  12   0     3992.73     3849.96     44.44 o 
   7  12   0      509.99      471.27     15.40 o 
   8  12   0       59.67       79.32     12.84 o 
   1  13   0       31.84       45.74      4.23 o 
   2  13   0     1502.24     1505.90     22.47 o 
   3  13   0      686.50      625.73     12.99 o 
   4  13   0       46.71       41.21      7.07 o 
   5  13   0      132.81      134.80      8.79 o 
   6  13   0     1078.12     1046.36     19.59 o 
   7  13   0      112.16       97.66     10.26 o 
   0  14   0     1912.41     2035.47     35.01 o 
   1  14   0        9.79       13.05      4.12 o 
   2  14   0     2830.94     2776.40     32.17 o 
   3  14   0     2672.43     2549.02     30.75 o 
   4  14   0     1908.47     1843.37     26.40 o 
   5  14   0     1434.97     1441.05     22.66 o 
   6  14   0     1676.78     1665.84     25.63 o 
   7  14   0      434.54      450.68     15.07 o 
   1  15   0     1885.79     1856.29     22.60 o 
   2  15   0     4136.43     4137.08     51.45 o 
   3  15   0     2361.72     2276.35     28.66 o 
   4  15   0     4111.88     3952.73     44.74 o 
   5  15   0       92.39       94.54      9.29 o 
   6  15   0      842.38      800.19     18.18 o 
   7  15   0      317.33      326.17     19.93 o 
   0  16   0     5222.92     4979.38     85.10 o 
   1  16   0       79.74       79.37      7.32 o 
   2  16   0     6570.33     6547.03     67.25 o 
   3  16   0      248.69      248.34     10.15 o 
   4  16   0     1202.80     1232.37     20.59 o 
   5  16   0       95.19      116.87      9.87 o 
   6  16   0     1393.62     1354.50     26.80 o 
   1  17   0     4493.00     4477.21     53.07 o 
   2  17   0       69.32       78.47      7.70 o 
   3  17   0      202.38      191.63      9.82 o 
   4  17   0     3980.91     3906.10     45.32 o 
   5  17   0      775.20      713.88     17.46 o 
   6  17   0      995.80     1049.38     21.36 o 
   0  18   0     1860.10     1896.58     38.97 o 
   1  18   0      138.20      159.87     11.90 o 
   2  18   0     1890.25     1788.36     27.35 o 
   3  18   0      209.78      207.16     11.67 o 
   4  18   0       49.91       60.11      8.96 o 
   5  18   0     2858.72     2778.21     36.64 o 
   6  18   0       10.43       25.06     10.13 o 
   1  19   0      184.84      196.86     12.31 o 
   2  19   0      195.51      184.46     12.75 o 
   3  19   0     1780.28     1751.69     26.04 o 
   4  19   0      814.21      809.46     21.16 o 
   5  19   0       31.67       22.72     11.33 o 
   0  20   0     2032.33     1923.37     60.22 o 
   1  20   0     1584.50     1568.47     41.98 o 
   2  20   0     2242.94     2170.71     37.92 o 
   3  20   0     1887.38     1735.18     34.16 o 
   4  20   0      289.11      311.75     23.77 o 
   5  20   0     1556.60     1584.86     34.38 o 
   1  21   0      313.37      306.09     19.41 o 
   2  21   0       77.71       76.88     12.83 o 
   3  21   0      580.57      617.59     22.14 o 
   4  21   0      492.29      495.43     21.33 o 
   0  22   0      112.24       89.47     22.61 o 
   1  22   0     4231.19     4345.90     78.91 o 
   2  22   0      370.66      437.39     18.79 o 
   3  22   0      517.07      566.92     21.82 o 
   1  23   0     3415.57     3303.83     92.13 o 
   2  23   0     1637.69     1574.81     41.76 o 
   0  24   0        0.31        2.85     21.66 o 
   1  24   0        7.08       15.80     15.97 o 
   1   1   1     9835.00    10599.36     64.02 o 
   2   1   1     2049.78     2009.06     11.37 o 
   3   1   1      253.42      299.95      3.37 o 
   4   1   1     5681.68     5762.47     32.43 o 
   5   1   1      171.76      167.39      3.46 o 
   6   1   1     3580.31     3557.53     25.40 o 
   7   1   1      957.67      907.12     10.43 o 
   8   1   1      527.23      536.80     10.48 o 
   9   1   1     2862.05     2915.98     30.85 o 
   0   2   1     2103.95     2297.85     20.20 o 
   1   2   1      416.20      401.53      3.23 o 
   2   2   1     7167.19     7275.44     39.42 o 
   3   2   1    22049.77    22377.47    115.95 o 
   4   2   1     1894.68     1968.35     12.21 o 
   5   2   1      634.74      640.61      6.13 o 
   6   2   1       61.38       60.95      3.68 o 
   7   2   1      879.43      871.38     10.58 o 
   8   2   1     2541.58     2470.33     21.90 o 
   9   2   1       60.82       63.61      8.77 o 
   1   3   1     1068.81     1146.43      7.84 o 
   2   3   1     5288.67     5668.49     33.65 o 
   3   3   1     1617.13     1812.75     11.28 o 
   4   3   1      348.21      320.93      4.01 o 
   5   3   1       73.11       79.17      3.51 o 
   6   3   1      188.33      182.04      4.53 o 
   7   3   1       64.61       61.40      4.56 o 
   8   3   1      143.21      142.95      7.17 o 
   9   3   1       25.92       32.26      9.26 o 
   0   4   1    12329.82    13924.64    102.36 o 
   1   4   1       37.31       62.08      1.90 o 
   2   4   1     2280.07     1998.33     12.90 o 
   3   4   1     1468.00     1213.45      8.27 o 
   4   4   1      153.89      156.60      3.08 o 
   5   4   1     4831.71     4780.42     30.42 o 
   6   4   1      213.71      207.54      5.06 o 
   7   4   1     3811.49     3859.20     25.85 o 
   8   4   1     5218.37     5227.48     42.95 o 
   9   4   1       60.87       60.62      9.41 o 
   1   5   1     4530.96     4593.38     26.17 o 
   2   5   1    10109.37    10847.69     66.23 o 
   3   5   1     1321.66     1421.93     10.70 o 
   4   5   1     7835.09     8127.33     45.37 o 
   5   5   1     5305.95     5349.59     32.64 o 
   6   5   1      111.83      116.61      4.28 o 
   7   5   1      280.60      289.47      6.65 o 
   8   5   1      427.29      443.18     11.97 o 
   9   5   1      594.69      629.29     16.53 o 
   0   6   1    21950.02    22581.24    165.31 o 
   1   6   1     2025.59     2155.12     12.48 o 
   2   6   1      310.02      276.65      4.32 o 
   3   6   1     2282.85     2287.86     15.36 o 
   4   6   1     3120.60     3147.72     20.06 o 
   5   6   1      438.67      452.43      6.35 o 
   6   6   1        6.55        6.06      3.64 o 
   7   6   1      183.81      189.30      5.81 o 
   8   6   1       24.77       25.53      6.58 o 
   1   7   1      768.11      768.06      5.70 o 
   2   7   1        3.28       11.89      1.70 o 
   3   7   1     2890.81     2846.30     18.04 o 
   4   7   1     3703.04     3559.02     23.26 o 
   5   7   1      141.45      160.56      4.64 o 
   6   7   1     9218.38     9230.22     58.79 o 
   7   7   1     2353.06     2288.08     19.85 o 
   8   7   1      940.98      959.28     15.54 o 
   0   8   1      565.32      702.65     10.99 o 
   1   8   1       81.81      111.42      4.55 o 
   2   8   1    14616.44    14887.99     78.11 o 
   3   8   1    30630.56    30858.39    172.17 o 
   4   8   1     5324.11     5282.20     33.25 o 
   5   8   1       71.03       66.74      3.91 o 
   6   8   1      595.22      592.29      8.53 o 
   7   8   1       26.15       26.40      5.14 o 
   8   8   1      126.72      146.38      7.95 o 
   1   9   1     2086.17     2039.95     16.89 o 
   2   9   1    19966.72    20477.57    106.88 o 
   3   9   1      602.76      601.91      6.73 o 
   4   9   1     1301.30     1237.15     11.50 o 
   5   9   1      266.31      275.06      5.99 o 
   6   9   1     1192.23     1130.30     12.94 o 
   7   9   1       94.53       97.48      6.23 o 
   8   9   1      293.88      298.06      9.61 o 
   0  10   1      100.68       94.70      5.56 o 
   1  10   1      595.59      564.91      5.37 o 
   2  10   1     4415.92     4425.98     25.71 o 
   3  10   1       39.04       62.27      5.58 o 
   4  10   1     4318.49     4364.89     29.62 o 
   5  10   1     6536.70     6400.66     44.11 o 
   6  10   1     1837.54     1685.74     21.03 o 
   7  10   1     4421.32     4475.58     37.97 o 
   8  10   1     4142.68     4221.51     37.33 o 
   1  11   1     5313.70     5416.94     30.12 o 
   2  11   1     7246.45     7390.18     43.22 o 
   3  11   1      168.17      151.10      4.61 o 
   4  11   1     6584.48     6421.27     43.86 o 
   5  11   1     6842.20     6738.59     48.69 o 
   6  11   1     1571.19     1469.55     17.46 o 
   7  11   1        0.69        0.47      6.27 o 
   8  11   1       68.55       81.62      8.67 o 
   0  12   1    14299.99    14191.06    112.61 o 
   1  12   1     3040.79     3050.97     18.84 o 
   2  12   1     2443.45     2384.26     17.69 o 
   3  12   1     3646.56     3660.14     26.81 o 
   4  12   1     3045.59     2935.39     24.09 o 
   5  12   1      445.77      411.77      8.60 o 
   6  12   1     1346.41     1290.54     14.99 o 
   7  12   1      353.61      358.24      9.99 o 
   8  12   1      211.61      246.29     10.99 o 
   1  13   1       15.82       25.13      2.77 o 
   2  13   1      773.23      746.85     10.22 o 
   3  13   1     5852.75     5798.91     40.18 o 
   4  13   1     4261.22     4147.40     32.15 o 
   5  13   1      559.27      531.99      9.82 o 
   6  13   1     7996.02     7928.52     57.81 o 
   7  13   1     1979.12     1965.11     21.89 o 
   0  14   1     3660.79     3732.10     35.48 o 
   1  14   1      181.86      200.01      4.56 o 
   2  14   1     3482.44     3364.72     25.20 o 
   3  14   1    13653.90    13353.78     90.92 o 
   4  14   1     6301.70     6219.58     45.73 o 
   5  14   1       27.73       32.95      5.65 o 
   6  14   1      106.51      112.03      7.00 o 
   7  14   1      287.35      276.54      9.81 o 
   1  15   1     2742.52     2717.03     20.79 o 
   2  15   1    10700.25    10625.29     73.39 o 
   3  15   1       18.88       26.28      4.87 o 
   4  15   1     2447.88     2350.15     21.37 o 
   5  15   1     1283.50     1218.11     15.67 o 
   6  15   1      903.78      893.80     17.67 o 
   7  15   1       44.18       63.20      8.64 o 
   0  16   1       29.69       36.70      6.02 o 
   1  16   1     1047.94     1054.81     12.59 o 
   2  16   1     2087.55     2107.64     19.15 o 
   3  16   1       15.77       12.93      5.03 o 
   4  16   1     3426.64     3330.72     28.09 o 
   5  16   1     5460.18     5472.46     42.47 o 
   6  16   1      579.80      568.92     11.80 o 
   1  17   1     4715.39     4696.99     45.50 o 
   2  17   1     4058.74     4075.70     32.04 o 
   3  17   1      565.04      558.49     10.21 o 
   4  17   1     1496.53     1437.81     17.17 o 
   5  17   1     2490.41     2444.11     23.45 o 
   6  17   1      697.97      705.65     13.85 o 
   0  18   1    12599.99    12641.47    154.09 o 
   1  18   1      961.76      988.85     14.57 o 
   2  18   1     1336.42     1236.64     17.12 o 
   3  18   1     1463.91     1407.86     16.79 o 
   4  18   1     1911.53     1815.41     19.08 o 
   5  18   1       74.26       85.57      7.33 o 
   6  18   1     1436.03     1431.96     19.34 o 
   1  19   1       34.67       44.36      7.32 o 
   2  19   1      109.40      116.51      7.66 o 
   3  19   1     1865.06     1875.33     21.48 o 
   4  19   1     2604.60     2692.59     25.10 o 
   5  19   1     1018.92     1014.01     15.13 o 
   0  20   1     3590.55     3405.83     63.80 o 
   1  20   1      805.02      787.80     16.23 o 
   2  20   1      379.42      365.70     11.86 o 
   3  20   1     2605.51     2599.82     28.63 o 
   4  20   1     2411.59     2466.23     26.77 o 
   5  20   1       60.67       52.30      7.79 o 
   1  21   1     2433.45     2441.21     32.16 o 
   2  21   1     3373.03     3365.06     36.83 o 
   3  21   1       78.19       90.71      9.70 o 
   4  21   1     1682.86     1670.77     24.79 o 
   0  22   1      291.57      263.19     18.93 o 
   1  22   1       22.15       40.85     10.36 o 
   2  22   1      880.45      965.03     24.29 o 
   3  22   1       50.36       66.93      9.57 o 
   1  23   1      987.82      970.55     23.23 o 
   2  23   1     1600.99     1582.23     29.61 o 
   0  24   1     6852.18     7331.91    122.43 o 
   1  24   1      621.15      682.76     20.56 o 
   0   0   2    42594.61    41275.18   1027.59 o 
   1   0   2    39534.83    40082.88    340.73 o 
   2   0   2     3822.19     3614.37     27.63 o 
   3   0   2     2521.11     2714.26     21.88 o 
   4   0   2    21086.56    21653.58    171.57 o 
   5   0   2     5284.40     5319.88     42.16 o 
   6   0   2      603.79      622.50     10.37 o 
   7   0   2     2800.42     2777.81     41.53 o 
   8   0   2      437.51      429.61     14.15 o 
   9   0   2      161.64      165.53     11.51 o 
   1   1   2     1005.68     1097.28      6.88 o 
   2   1   2     2320.71     2233.02     12.57 o 
   3   1   2     9123.42     9646.54     50.89 o 
   4   1   2     1744.43     1801.80     11.38 o 
   5   1   2     6846.85     6917.55     37.96 o 
   6   1   2     4573.38     4591.90     28.88 o 
   7   1   2     2624.55     2614.32     21.37 o 
   8   1   2     1022.59     1056.59     14.17 o 
   9   1   2     3570.20     3663.02     33.95 o 
   0   2   2      360.32      343.94      3.94 o 
   1   2   2     9487.96    10044.33     52.26 o 
   2   2   2       26.06       31.79      1.39 o 
   3   2   2      330.61      361.42      3.71 o 
   4   2   2     8403.53     8462.61     45.34 o 
   5   2   2     4070.24     4183.52     24.04 o 
   6   2   2      146.00      130.30      4.60 o 
   7   2   2     5696.49     5681.69     38.94 o 
   8   2   2     5092.76     5146.11     46.03 o 
   9   2   2      744.31      742.72     14.84 o 
   1   3   2    33838.41    35383.47    291.85 o 
   2   3   2    13784.49    14024.39     72.98 o 
   3   3   2     5237.30     5666.62     30.59 o 
   4   3   2     3586.10     3691.25     21.01 o 
   5   3   2     7656.99     7934.66     44.84 o 
   6   3   2       34.22       42.63      3.55 o 
   7   3   2      829.31      831.39      9.78 o 
   8   3   2      158.96      172.29      7.72 o 
   9   3   2        0.72       -6.70      7.87 o 
   0   4   2    14941.94    16858.62    124.01 o 
   1   4   2       35.48       34.69      1.47 o 
   2   4   2    16355.23    17530.86     91.08 o 
   3   4   2     2402.31     2300.05     13.93 o 
   4   4   2     4370.67     4506.34     25.19 o 
   5   4   2     6839.29     6938.55     41.29 o 
   6   4   2      866.62      842.12      9.37 o 
   7   4   2     2439.88     2458.42     20.79 o 
   8   4   2     3893.64     3815.01     38.44 o 
   9   4   2        6.34        0.69      8.00 o 
   1   5   2      321.77      289.96      3.21 o 
   2   5   2      758.86      705.71      5.63 o 
   3   5   2     3745.55     3769.57     22.71 o 
   4   5   2      612.98      614.07      5.81 o 
   5   5   2     1787.86     1676.66     12.99 o 
   6   5   2     7434.24     7522.51     45.31 o 
   7   5   2     1863.92     1905.81     16.73 o 
   8   5   2      176.56      168.91      8.96 o 
   9   5   2     5758.23     5914.32     56.43 o 
   0   6   2    43803.47    43521.29    452.18 o 
   1   6   2     2358.03     2579.81     16.23 o 
   2   6   2      198.45      233.75      3.70 o 
   3   6   2    25327.24    26269.62    141.19 o 
   4   6   2      141.44      137.17      3.72 o 
   5   6   2       96.46       98.11      3.61 o 
   6   6   2     6669.50     6696.07     42.30 o 
   7   6   2        2.45        5.88      5.13 o 
   8   6   2      102.11      100.65      7.75 o 
   1   7   2       13.95       24.06      1.99 o 
   2   7   2      843.16      799.78      6.35 o 
   3   7   2    13708.60    14101.70     85.46 o 
   4   7   2      351.74      386.64      6.67 o 
   5   7   2     1907.92     1890.64     14.56 o 
   6   7   2     3708.45     3740.14     25.72 o 
   7   7   2      408.99      386.10      8.98 o 
   8   7   2      472.73      471.49     11.29 o 
   0   8   2      248.03      226.09      6.10 o 
   1   8   2      233.61      217.28      3.22 o 
   2   8   2      911.79      866.56      6.91 o 
   3   8   2       27.11       39.10      2.52 o 
   4   8   2     1873.04     1795.73     14.13 o 
   5   8   2     4420.48     4472.41     29.29 o 
   6   8   2      151.29      170.67      5.71 o 
   7   8   2     3125.27     3123.18     26.74 o 
   8   8   2     3433.09     3548.53     34.60 o 
   1   9   2     9753.55     9709.58     53.15 o 
   2   9   2     9587.65     9841.24     56.76 o 
   3   9   2      384.44      351.90      5.20 o 
   4   9   2     2784.56     2774.17     19.33 o 
   5   9   2     3976.81     3827.90     28.14 o 
   6   9   2       47.72       52.31      4.84 o 
   7   9   2      580.05      541.72     10.46 o 
   8   9   2       19.06       29.11      7.85 o 
   0  10   2     4308.73     4250.15     36.93 o 
   1  10   2     6363.33     6441.59     36.19 o 
   2  10   2      148.25      144.59      3.23 o 
   3  10   2      563.68      575.37      7.13 o 
   4  10   2     7592.95     7608.18     50.90 o 
   5  10   2      430.32      433.17      8.55 o 
   6  10   2      144.39      140.06      5.88 o 
   7  10   2     2763.78     2769.60     30.41 o 
   8  10   2       18.64       16.29      7.86 o 
   1  11   2      573.71      558.95      5.85 o 
   2  11   2        3.97       13.39      2.68 o 
   3  11   2     2040.83     2019.95     15.84 o 
   4  11   2     1677.84     1669.10     15.68 o 
   5  11   2       15.89       14.38      4.33 o 
   6  11   2     2146.40     2112.79     20.00 o 
   7  11   2     3075.08     3140.87     29.29 o 
   8  11   2      665.65      664.41     14.79 o 
   0  12   2      931.26      903.30     10.42 o 
   1  12   2     5493.96     5511.91     39.21 o 
   2  12   2     7137.77     7065.60     43.39 o 
   3  12   2     3432.62     3379.52     25.16 o 
   4  12   2      622.49      593.72      9.25 o 
   5  12   2     2565.54     2474.14     21.86 o 
   6  12   2      182.91      166.53      6.98 o 
   7  12   2      165.86      190.29      8.49 o 
   8  12   2      816.60      784.54     28.02 o 
   1  13   2     1509.02     1449.11     11.68 o 
   2  13   2      343.40      313.79      8.59 o 
   3  13   2      970.38      940.72     10.71 o 
   4  13   2      437.45      435.29     10.11 o 
   5  13   2      849.60      854.93     11.90 o 
   6  13   2      813.49      811.86     12.38 o 
   7  13   2        4.38       -6.29      6.96 o 
   0  14   2      834.87      819.67     12.68 o 
   1  14   2      456.49      448.47      6.61 o 
   2  14   2     2472.30     2470.70     20.85 o 
   3  14   2      450.80      451.98      8.47 o 
   4  14   2        5.53       11.98      4.83 o 
   5  14   2     3873.51     3911.83     31.74 o 
   6  14   2      782.23      764.21     13.27 o 
   7  14   2      502.79      508.02     12.46 o 
   1  15   2     3369.49     3362.11     29.44 o 
   2  15   2      876.30      848.35     10.34 o 
   3  15   2      509.78      483.73      8.99 o 
   4  15   2     3362.45     3189.67     26.75 o 
   5  15   2        3.19        2.05      5.60 o 
   6  15   2      355.15      338.49      9.86 o 
   7  15   2      543.57      529.34     13.27 o 
   0  16   2      930.05      854.88     14.69 o 
   1  16   2      994.82      984.54     12.95 o 
   2  16   2     2353.80     2283.36     20.30 o 
   3  16   2      871.15      825.30     11.46 o 
   4  16   2      120.51      108.20      6.46 o 
   5  16   2     1399.55     1367.20     24.72 o 
   6  16   2      684.10      700.02     13.57 o 
   1  17   2     3150.21     3187.57     29.07 o 
   2  17   2     1010.45      963.41     18.65 o 
   3  17   2      344.57      341.82      8.38 o 
   4  17   2     2036.69     2052.03     20.29 o 
   5  17   2      773.56      752.68     12.58 o 
   6  17   2     1011.33     1000.66     16.09 o 
   0  18   2     1834.77     1846.49     34.04 o 
   1  18   2       58.60       70.46      6.35 o 
   2  18   2      682.32      688.95     12.30 o 
   3  18   2     2015.34     1957.38     21.73 o 
   4  18   2      916.53      894.01     13.21 o 
   5  18   2      903.28      856.53     13.70 o 
   6  18   2       22.58       23.85      7.90 o 
   1  19   2     1203.50     1148.23     17.82 o 
   2  19   2      454.69      416.71     11.25 o 
   3  19   2        9.48       20.65      6.89 o 
   4  19   2        3.01        7.72      6.75 o 
   5  19   2       54.11       83.22      7.58 o 
   0  20   2     8296.41     8369.12    133.11 o 
   1  20   2      135.11      148.94      9.14 o 
   2  20   2      284.89      283.73     10.62 o 
   3  20   2     3651.46     3668.32     34.76 o 
   4  20   2       18.20       27.04      7.63 o 
   5  20   2      965.75      965.44     18.90 o 
   1  21   2      495.65      496.98     15.05 o 
   2  21   2       17.65       22.01      8.10 o 
   3  21   2     1176.84     1170.74     20.12 o 
   4  21   2      466.06      463.89     12.54 o 
   0  22   2     3352.94     3249.27    110.18 o 
   1  22   2       51.46       56.80     13.74 o 
   2  22   2       21.08       12.18      8.42 o 
   3  22   2      562.66      530.65     15.23 o 
   1  23   2     3661.18     3714.59     50.43 o 
   2  23   2     2428.67     2469.96     34.03 o 
   0  24   2        5.55       18.30     15.91 o 
   1   1   3    10310.21    10812.79     62.79 o 
   2   1   3      805.83      630.55      5.11 o 
   3   1   3      284.55      257.39      3.29 o 
   4   1   3     4566.70     4518.63     25.27 o 
   5   1   3        1.26       11.00      3.42 o 
   6   1   3     3872.37     3930.46     25.33 o 
   7   1   3     2945.09     2918.93     25.33 o 
   8   1   3       20.57       24.27      6.59 o 
   9   1   3     1711.13     1704.19     21.73 o 
   0   2   3    16771.71    17696.81    130.04 o 
   1   2   3     9330.02     9746.73     54.71 o 
   2   2   3       42.94       41.14      1.51 o 
   3   2   3     3494.96     3829.80     21.27 o 
   4   2   3      112.10      120.19      2.76 o 
   5   2   3     6643.88     6741.68     38.54 o 
   6   2   3     1951.06     1909.77     15.74 o 
   7   2   3       56.71       60.24      5.38 o 
   8   2   3      578.97      571.62     11.62 o 
   9   2   3       45.84       63.73      8.12 o 
   1   3   3     3649.75     3762.06     21.06 o 
   2   3   3       92.93       87.36      1.88 o 
   3   3   3      252.14      255.29      3.49 o 
   4   3   3      396.46      400.27      4.46 o 
   5   3   3      379.71      395.49      5.31 o 
   6   3   3      288.12      305.63      5.95 o 
   7   3   3       24.53       28.99      5.00 o 
   8   3   3       64.09       74.02      7.27 o 
   9   3   3        1.35        0.40      7.52 o 
   0   4   3     7019.10     7186.87     53.60 o 
   1   4   3      129.73       74.02      1.83 o 
   2   4   3      147.77      148.22      2.54 o 
   3   4   3      593.19      582.45      4.94 o 
   4   4   3     1758.20     1814.45     11.60 o 
   5   4   3    12468.01    12631.55     72.63 o 
   6   4   3      822.14      785.36      8.51 o 
   7   4   3     2279.80     2250.81     19.78 o 
   8   4   3     1864.91     1830.83     21.76 o 
   9   4   3       39.80       35.69      8.48 o 
   1   5   3     6513.25     6525.58     37.04 o 
   2   5   3    19360.51    20594.15    110.71 o 
   3   5   3        5.63       11.65      1.71 o 
   4   5   3     2902.85     2957.16     18.83 o 
   5   5   3      679.20      687.89      7.40 o 
   6   5   3      357.88      365.95      6.69 o 
   7   5   3     1642.64     1649.85     17.15 o 
   8   5   3       49.49       47.43      7.76 o 
   0   6   3      839.46      737.45      7.63 o 
   1   6   3     2337.63     2331.82     16.63 o 
   2   6   3      142.84      135.23      2.53 o 
   3   6   3     9805.51    10257.21     59.27 o 
   4   6   3      562.30      580.21      6.41 o 
   5   6   3        7.13       17.97      3.44 o 
   6   6   3       61.34       57.72      4.39 o 
   7   6   3     1287.73     1279.78     15.84 o 
   8   6   3      139.86      148.27      8.28 o 
   1   7   3     3480.69     3364.50     21.43 o 
   2   7   3      272.40      331.70      4.10 o 
   3   7   3     4690.66     4880.64     28.11 o 
   4   7   3     1225.58     1194.55     10.09 o 
   5   7   3      152.49      150.21      4.79 o 
   6   7   3     8175.23     8182.60     61.11 o 
   7   7   3     4774.08     4659.92     38.72 o 
   8   7   3      903.47      914.02     19.75 o 
   0   8   3    17614.13    18049.46    133.28 o 
   1   8   3    17721.18    17811.61     99.04 o 
   2   8   3       65.08       96.73      4.40 o 
   3   8   3     6385.78     6689.76     40.38 o 
   4   8   3      173.33      186.05      4.37 o 
   5   8   3      743.62      733.69      9.64 o 
   6   8   3     3393.14     3367.33     27.45 o 
   7   8   3      229.19      217.79      7.81 o 
   8   8   3        1.62        9.88      6.94 o 
   1   9   3    10245.88    10286.02     58.25 o 
   2   9   3     3638.01     3713.00     22.78 o 
   3   9   3      105.96      108.24      3.71 o 
   4   9   3      495.12      480.95      7.02 o 
   5   9   3     3245.91     3252.25     23.74 o 
   6   9   3     1306.52     1269.14     14.32 o 
   7   9   3        0.59        7.59      6.03 o 
   8   9   3        4.98        2.28      7.27 o 
   0  10   3        1.57        0.35      2.77 o 
   1  10   3       18.52       21.47      2.12 o 
   2  10   3     1049.53     1059.96     12.11 o 
   3  10   3       68.59       57.58      3.75 o 
   4  10   3     4449.61     4420.06     31.49 o 
   5  10   3     9709.83     9665.88     64.20 o 
   6  10   3      359.33      342.11      8.32 o 
   7  10   3     5293.31     5265.50     47.01 o 
   8  10   3     2817.57     2917.91     30.77 o 
   1  11   3     7459.27     7496.26     45.10 o 
   2  11   3    14626.46    14463.11     87.99 o 
   3  11   3      993.48      904.73      9.46 o 
   4  11   3     2245.23     2289.37     20.92 o 
   5  11   3     1599.64     1634.19     15.45 o 
   6  11   3       38.85       38.43      5.69 o 
   7  11   3      268.17      270.21      9.00 o 
   8  11   3      278.46      267.63     10.69 o 
   0  12   3     1239.40     1209.55     13.57 o 
   1  12   3     6375.63     6569.60     40.13 o 
   2  12   3     1322.32     1204.91     10.91 o 
   3  12   3    13631.60    13664.02     88.22 o 
   4  12   3     1171.08     1139.87     12.33 o 
   5  12   3      194.88      196.87      6.27 o 
   6  12   3       38.67       37.57      6.18 o 
   7  12   3      961.27      943.54     14.93 o 
   1  13   3      875.74      834.01      9.95 o 
   2  13   3      758.39      735.90      8.68 o 
   3  13   3     5006.42     5018.41     35.59 o 
   4  13   3      826.01      818.54     10.59 o 
   5  13   3      610.23      612.43     10.40 o 
   6  13   3     6962.66     6972.46     54.98 o 
   7  13   3     4083.66     4097.63     39.86 o 
   0  14   3    16347.44    16524.25    141.67 o 
   1  14   3     6368.16     6307.07     39.09 o 
   2  14   3       49.41       64.44      4.42 o 
   3  14   3     3640.62     3601.60     27.21 o 
   4  14   3     1711.92     1665.31     16.75 o 
   5  14   3      241.20      260.58      7.63 o 
   6  14   3     1353.36     1338.18     23.72 o 
   7  14   3      930.67      905.97     15.69 o 
   1  15   3    10591.90    10702.45     72.80 o 
   2  15   3     3502.97     3581.52     26.94 o 
   3  15   3      127.95      139.80      5.92 o 
   4  15   3      377.31      355.03      8.41 o 
   5  15   3     4145.46     3999.03     32.71 o 
   6  15   3      641.82      620.49     15.41 o 
   7  15   3        2.22       -0.03      7.55 o 
   0  16   3        5.09       10.03      5.64 o 
   1  16   3      265.45      247.45      6.89 o 
   2  16   3      640.08      613.56     10.49 o 
   3  16   3      179.16      172.72      6.52 o 
   4  16   3     3103.75     3069.39     26.46 o 
   5  16   3     7021.62     7201.43     60.47 o 
   6  16   3        4.99        7.57      7.21 o 
   1  17   3     4526.34     4595.76     36.89 o 
   2  17   3     4470.31     4480.08     38.78 o 
   3  17   3     1396.39     1400.64     15.50 o 
   4  17   3     1202.71     1150.22     14.44 o 
   5  17   3     1413.76     1391.91     17.78 o 
   6  17   3       94.26       92.14      8.39 o 
   0  18   3     3410.16     3450.08     43.50 o 
   1  18   3     1977.22     1981.77     21.70 o 
   2  18   3      895.47      829.44     15.07 o 
   3  18   3     7910.02     7944.20     64.16 o 
   4  18   3     1159.63     1172.94     15.07 o 
   5  18   3        0.23        3.34      7.04 o 
   6  18   3       12.44       14.97      7.88 o 
   1  19   3      445.20      453.22     11.32 o 
   2  19   3      387.10      347.35      9.68 o 
   3  19   3     2354.72     2336.09     24.83 o 
   4  19   3     1022.82     1029.73     16.18 o 
   5  19   3      471.03      474.93     12.73 o 
   0  20   3     4727.52     4786.64    117.30 o 
   1  20   3     1808.80     1860.65     23.98 o 
   2  20   3       42.45       37.27      7.20 o 
   3  20   3     1250.35     1217.56     17.53 o 
   4  20   3      813.76      838.96     15.34 o 
   5  20   3        0.12       -0.09      8.76 o 
   1  21   3     6287.45     6459.29     67.66 o 
   2  21   3      755.39      769.77     16.24 o 
   3  21   3      143.54      130.20      9.17 o 
   4  21   3      561.62      573.54     13.84 o 
   0  22   3        3.30        9.26     13.68 o 
   1  22   3       35.88       26.09     10.38 o 
   2  22   3      510.59      512.73     14.71 o 
   3  22   3      466.33      461.84     14.08 o 
   1  23   3      901.75      934.91     22.92 o 
   2  23   3     1003.98     1063.41     21.68 o 
   0   0   4    27767.72    28633.58    358.57 o 
   2   0   4    27847.91    29308.71    215.41 o 
   3   0   4   142559.94   132118.86   2363.99 o 
   4   0   4       44.07       47.42      4.53 o 
   5   0   4       19.92       24.82      3.77 o 
   6   0   4       38.97       51.69      5.83 o 
   7   0   4      246.41      246.61     10.15 o 
   8   0   4      404.59      412.47     14.07 o 
   9   0   4       36.71       52.91     12.83 o 
   1   1   4     1489.30     1616.10     10.14 o 
   2   1   4     3745.92     3616.49     20.52 o 
   3   1   4    16548.47    17131.16     89.25 o 
   4   1   4       10.91       13.23      2.16 o 
   5   1   4     2416.64     2397.82     16.74 o 
   6   1   4     3761.86     3821.38     25.72 o 
   7   1   4     2145.77     2069.39     19.96 o 
   8   1   4      427.37      434.12     10.71 o 
   9   1   4     4764.20     4774.92     47.48 o 
   0   2   4     5504.56     5702.86     49.68 o 
   1   2   4     4633.30     4565.50     26.42 o 
   2   2   4     3694.75     3357.52     20.57 o 
   3   2   4      655.17      680.62      5.47 o 
   4   2   4     5530.55     5647.95     31.14 o 
   5   2   4    14366.76    14611.56     80.22 o 
   6   2   4     1285.12     1285.04     11.65 o 
   7   2   4     1718.66     1707.52     16.52 o 
   8   2   4     2566.84     2552.64     39.00 o 
   9   2   4      304.58      313.95     11.74 o 
   1   3   4   156490.44   139099.47   1904.10 o 
   2   3   4      344.15      290.92      4.36 o 
   3   3   4     3185.10     3424.29     20.00 o 
   4   3   4    11859.76    12237.38     64.82 o 
   5   3   4    15062.97    15531.45     85.15 o 
   6   3   4       41.39       54.70      4.34 o 
   7   3   4      125.79      125.93      6.16 o 
   8   3   4     1563.65     1562.10     20.02 o 
   9   3   4       14.95       23.50      8.59 o 
   0   4   4     3940.32     3974.34     30.57 o 
   1   4   4     8379.30     7961.61     43.48 o 
   2   4   4      832.27      878.52      6.24 o 
   3   4   4      858.64      869.99      6.48 o 
   4   4   4     9703.08     9822.23     54.25 o 
   5   4   4      727.23      725.04      7.92 o 
   6   4   4       72.41       80.81      4.59 o 
   7   4   4     5499.59     5464.09     44.30 o 
   8   4   4     1128.36     1116.94     25.77 o 
   1   5   4      127.07      126.37      2.38 o 
   2   5   4     3385.93     3340.20     18.77 o 
   3   5   4    12860.41    12893.00     67.84 o 
   4   5   4     2980.92     2921.55     18.07 o 
   5   5   4     3721.48     3767.43     25.13 o 
   6   5   4     2572.05     2621.99     22.57 o 
   7   5   4     3582.76     3571.47     31.08 o 
   8   5   4      778.52      787.17     16.76 o 
   0   6   4      237.59      253.75      7.32 o 
   1   6   4    21246.28    21576.52    124.03 o 
   2   6   4    48773.54    48430.45    260.12 o 
   3   6   4    43346.36    44051.48    227.80 o 
   4   6   4     3335.09     3306.50     20.46 o 
   5   6   4     2285.47     2319.99     17.76 o 
   6   6   4     1489.01     1425.12     14.17 o 
   7   6   4       57.12       60.31      5.96 o 
   8   6   4      493.80      496.61     13.11 o 
   1   7   4     1968.21     1751.96     11.76 o 
   2   7   4     1451.18     1400.08     11.70 o 
   3   7   4     3510.56     3572.58     21.29 o 
   4   7   4      396.89      392.41      6.19 o 
   5   7   4      941.69      903.29      9.70 o 
   6   7   4      670.41      671.17     14.42 o 
   7   7   4     1875.70     1825.28     19.69 o 
   8   7   4     1160.43     1156.21     17.30 o 
   0   8   4      404.20      489.88      7.49 o 
   1   8   4     1338.26     1226.02      9.11 o 
   2   8   4     2795.21     2742.84     18.10 o 
   3   8   4       41.55       45.06      2.73 o 
   4   8   4     3447.35     3409.76     23.96 o 
   5   8   4     7391.01     7439.12     48.30 o 
   6   8   4       11.31       30.96      4.77 o 
   7   8   4     3278.81     3288.31     29.90 o 
   8   8   4      981.47     1045.18     15.86 o 
   1   9   4    42532.91    43201.91    245.21 o 
   2   9   4     4561.44     4645.99     27.93 o 
   3   9   4     1449.49     1394.60     13.05 o 
   4   9   4     4323.50     4322.06     31.31 o 
   5   9   4     3236.95     3190.51     30.64 o 
   6   9   4      248.17      249.40      7.09 o 
   7   9   4      176.01      175.88      7.83 o 
   8   9   4     1660.85     1666.74     20.29 o 
   0  10   4    11234.61    11312.61     85.05 o 
   1  10   4      405.84      336.23      5.20 o 
   2  10   4     2715.06     2677.04     17.53 o 
   3  10   4     1234.38     1193.60     11.03 o 
   4  10   4     1241.35     1217.06     11.63 o 
   5  10   4     1271.03     1249.96     13.02 o 
   6  10   4     2053.00     2024.65     19.56 o 
   7  10   4      428.01      414.75     10.50 o 
   8  10   4     1577.47     1627.05     23.70 o 
   1  11   4     1276.93     1305.12     10.89 o 
   2  11   4      939.92      939.01      9.84 o 
   3  11   4     6041.74     5966.80     39.33 o 
   4  11   4      483.16      490.85      7.73 o 
   5  11   4      184.76      166.15      6.41 o 
   6  11   4     3098.97     3133.38     28.44 o 
   7  11   4     1552.78     1552.97     20.25 o 
   8  11   4      274.17      281.84     11.03 o 
   0  12   4     7212.18     7249.45     64.80 o 
   1  12   4     1001.28     1012.42     10.31 o 
   2  12   4     2698.07     2608.84     18.48 o 
   3  12   4    23464.24    23393.42    147.90 o 
   4  12   4      940.50      893.47     10.67 o 
   5  12   4       68.42       70.73      5.75 o 
   6  12   4       41.13       47.19      6.12 o 
   7  12   4      951.88      939.34     16.13 o 
   1  13   4      281.52      291.03      5.39 o 
   2  13   4     1288.95     1183.73     11.49 o 
   3  13   4       74.35       76.80      4.84 o 
   4  13   4        0.63       -1.37      4.31 o 
   5  13   4      183.55      163.36      6.78 o 
   6  13   4       31.92       35.40      6.66 o 
   7  13   4       29.02       24.87      8.04 o 
   0  14   4     8290.39     8482.66     89.08 o 
   1  14   4        1.88       11.46      3.69 o 
   2  14   4      892.95      917.59     10.53 o 
   3  14   4     1046.75     1040.30     11.73 o 
   4  14   4      157.49      159.88      6.00 o 
   5  14   4     2080.19     2003.61     21.00 o 
   6  14   4      435.53      425.15     11.00 o 
   7  14   4     2548.80     2564.58     28.59 o 
   1  15   4     6745.61     6865.15     46.72 o 
   2  15   4      861.72      857.82     10.54 o 
   3  15   4      722.73      725.26     10.16 o 
   4  15   4     1993.41     1940.59     19.03 o 
   5  15   4      139.47      135.89      7.54 o 
   6  15   4     1448.65     1367.28     17.87 o 
   7  15   4      111.14      112.62      9.50 o 
   0  16   4        0.31        4.56      5.65 o 
   1  16   4     6411.15     6537.19     46.85 o 
   2  16   4       84.54       89.39      5.99 o 
   3  16   4     1655.84     1606.45     16.57 o 
   4  16   4      463.18      463.88      9.72 o 
   5  16   4      913.59      887.20     15.38 o 
   6  16   4       32.29       30.05      7.45 o 
   1  17   4     3490.22     3545.95     41.86 o 
   2  17   4     2147.29     2076.60     21.93 o 
   3  17   4      134.28      146.25      7.37 o 
   4  17   4     1664.90     1626.45     17.51 o 
   5  17   4        5.79        3.70      6.74 o 
   6  17   4      382.77      384.28     10.92 o 
   0  18   4      153.85      148.61      9.95 o 
   1  18   4      296.48      298.93     10.35 o 
   2  18   4     2086.03     2084.28     22.38 o 
   3  18   4     1059.36     1063.01     15.70 o 
   4  18   4      299.69      279.51      9.60 o 
   5  18   4     1912.56     1865.84     21.51 o 
   1  19   4       94.59      113.08      7.48 o 
   2  19   4        3.63        9.07      6.44 o 
   3  19   4        8.63       16.80      6.94 o 
   4  19   4       23.43       10.54      7.87 o 
   5  19   4     1048.36     1008.32     18.68 o 
   0  20   4     5399.67     5483.81     93.32 o 
   1  20   4     1074.50     1058.47     17.85 o 
   2  20   4     1553.97     1534.62     20.23 o 
   3  20   4      696.51      687.38     15.56 o 
   4  20   4     1289.71     1283.46     20.19 o 
   1  21   4      232.89      264.25     11.81 o 
   2  21   4       32.09       38.63      7.69 o 
   3  21   4      740.52      735.94     14.29 o 
   4  21   4     1265.48     1299.74     20.65 o 
   0  22   4      747.02      790.70     30.17 o 
   1  22   4       20.94       17.28     10.47 o 
   2  22   4      830.24      860.80     20.37 o 
   3  22   4       29.24       26.43      8.49 o 
   1  23   4     1933.59     1897.33     39.65 o 
   2  23   4     2944.74     3055.25     45.39 o 
   1   1   5     1645.89     1504.32     10.67 o 
   3   1   5      854.46      901.34      6.60 o 
   4   1   5     9807.76     9908.51     52.98 o 
   5   1   5       80.43       76.02      3.30 o 
   6   1   5     3046.58     3087.83     22.00 o 
   7   1   5     2069.96     2021.35     20.80 o 
   8   1   5       33.86       40.30      6.72 o 
   0   2   5    21693.52    21860.48    170.74 o 
   1   2   5     4521.96     4390.08     24.82 o 
   2   2   5       36.18       56.63      3.69 o 
   3   2   5     1209.77     1251.65      8.38 o 
   4   2   5      158.47      167.13      3.25 o 
   5   2   5     5879.83     5886.74     37.28 o 
   6   2   5     4412.76     4477.01     31.43 o 
   7   2   5        7.15       11.63      4.93 o 
   8   2   5      412.91      416.88     12.26 o 
   1   3   5     1139.53     1080.50      7.33 o 
   2   3   5       12.84       23.40      1.91 o 
   3   3   5       24.77       21.78      1.87 o 
   4   3   5     1293.88     1258.06      8.92 o 
   5   3   5      594.28      592.47      7.40 o 
   6   3   5      409.36      411.47      7.58 o 
   7   3   5        6.69        8.48      5.55 o 
   8   3   5      147.25      148.92      8.47 o 
   0   4   5     1691.97     1494.48     13.02 o 
   2   4   5     2749.19     2928.79     17.30 o 
   3   4   5      410.84      347.75      4.52 o 
   4   4   5      434.07      463.01      5.28 o 
   5   4   5     9646.42     9697.87     59.19 o 
   6   4   5     1842.11     1782.08     17.18 o 
   7   4   5     1528.12     1505.78     17.40 o 
   8   4   5     2244.21     2264.85     27.10 o 
   1   5   5     4115.86     4178.77     23.07 o 
   2   5   5    23279.54    24142.26    136.56 o 
   3   5   5      137.07      140.83      3.24 o 
   4   5   5     2334.84     2418.07     15.56 o 
   5   5   5      103.11      104.37      4.37 o 
   6   5   5      591.04      580.91      9.82 o 
   7   5   5     1759.46     1715.35     17.95 o 
   8   5   5      217.99      225.39      9.52 o 
   0   6   5      685.11      659.68      7.46 o 
   1   6   5     1405.40     1313.92      9.00 o 
   2   6   5      141.19      139.28      3.00 o 
   3   6   5     5299.44     5302.31     29.33 o 
   4   6   5      334.52      346.05      6.39 o 
   5   6   5      208.62      195.30      5.38 o 
   6   6   5      275.15      292.75      7.50 o 
   7   6   5     2577.34     2509.26     23.18 o 
   8   6   5      462.51      466.22     13.52 o 
   1   7   5      986.57      883.25      6.90 o 
   2   7   5      139.75      166.35      3.69 o 
   3   7   5     3749.84     3885.36     23.82 o 
   4   7   5     2930.38     2885.13     20.72 o 
   5   7   5       74.50       84.69      4.62 o 
   6   7   5     6919.38     6949.54     51.35 o 
   7   7   5     3282.09     3232.18     28.13 o 
   8   7   5      714.92      693.38     14.27 o 
   0   8   5    34099.66    34602.48    253.33 o 
   1   8   5    28238.00    28574.90    157.68 o 
   2   8   5      435.40      381.32      5.77 o 
   3   8   5     1297.92     1371.42     12.80 o 
   4   8   5       59.04       69.81      3.88 o 
   5   8   5     1124.17     1089.56     11.84 o 
   6   8   5     3454.12     3435.02     30.00 o 
   7   8   5      221.72      208.03      8.15 o 
   8   8   5       18.22       13.83      7.07 o 
   1   9   5     5248.71     5179.53     30.83 o 
   2   9   5     4029.20     3994.71     24.57 o 
   3   9   5       27.32       33.87      3.05 o 
   4   9   5     1107.75     1084.51     10.78 o 
   5   9   5     3042.42     2972.96     23.64 o 
   6   9   5     1282.15     1232.54     17.53 o 
   7   9   5        2.68       -0.15      6.26 o 
   8   9   5      147.60      154.91      9.05 o 
   0  10   5       10.60       13.14      3.34 o 
   1  10   5      112.84      126.92      4.71 o 
   2  10   5     1963.27     1901.73     13.47 o 
   3  10   5      101.66       94.39      4.07 o 
   4  10   5     2428.44     2485.52     19.99 o 
   5  10   5     4886.16     4909.64     35.84 o 
   6  10   5      269.91      269.32      8.13 o 
   7  10   5     6368.78     6347.07     54.99 o 
   8  10   5     4550.32     4701.64     44.10 o 
   1  11   5     7535.27     7640.60     44.61 o 
   2  11   5    18581.24    18488.41    108.02 o 
   3  11   5     2105.84     2067.18     18.42 o 
   4  11   5      857.53      839.06      9.92 o 
   5  11   5      371.21      387.77      8.66 o 
   6  11   5       16.43       16.75      6.21 o 
   7  11   5      496.50      491.97     11.96 o 
   0  12   5     4456.26     4424.91     41.86 o 
   1  12   5     6190.70     6131.88     36.66 o 
   2  12   5      404.51      404.89      6.47 o 
   3  12   5     7827.58     7905.70     51.23 o 
   4  12   5      934.11      906.83     10.93 o 
   5  12   5      120.71      130.06      6.34 o 
   6  12   5      485.67      459.51     10.85 o 
   7  12   5     1116.56     1092.08     17.50 o 
   1  13   5      545.98      523.53      7.52 o 
   2  13   5      185.71      176.32      5.72 o 
   3  13   5     2714.30     2704.54     20.89 o 
   4  13   5      659.15      657.52      9.80 o 
   5  13   5      866.04      847.35     12.25 o 
   6  13   5     7375.35     7460.10     62.61 o 
   7  13   5     2792.42     2792.97     30.09 o 
   0  14   5    22956.96    23216.09    197.41 o 
   1  14   5     7923.11     7949.32     50.66 o 
   2  14   5      168.48      158.86      5.19 o 
   3  14   5     2114.99     2077.28     18.13 o 
   4  14   5      901.59      885.33     12.07 o 
   5  14   5      446.22      456.82     10.02 o 
   6  14   5     1529.39     1498.82     20.03 o 
   7  14   5      758.05      731.96     15.46 o 
   1  15   5     7713.79     7747.13     52.30 o 
   2  15   5     5634.82     5692.31     44.27 o 
   3  15   5      508.86      487.31      8.76 o 
   4  15   5      239.42      242.04      7.40 o 
   5  15   5     2468.04     2381.36     23.97 o 
   6  15   5      489.88      494.87     12.58 o 
   0  16   5       10.39       14.26      6.12 o 
   1  16   5      192.16      189.29      5.97 o 
   2  16   5      708.54      688.71     11.30 o 
   3  16   5      127.66      132.57      7.03 o 
   4  16   5     2341.07     2338.14     23.29 o 
   5  16   5     4440.44     4585.80     39.40 o 
   6  16   5       29.01       27.74      7.79 o 
   1  17   5     4176.67     4242.75     34.85 o 
   2  17   5     4442.67     4388.61     36.22 o 
   3  17   5      874.64      836.03     13.58 o 
   4  17   5     1107.83     1080.02     16.32 o 
   5  17   5     1091.54     1111.44     16.13 o 
   6  17   5       84.94       97.68      9.19 o 
   0  18   5     5436.41     5614.18     92.46 o 
   1  18   5     2511.69     2455.17     23.31 o 
   2  18   5      568.49      568.68     11.82 o 
   3  18   5     4777.22     4846.75     42.42 o 
   4  18   5     1711.25     1674.96     22.32 o 
   5  18   5        9.39       24.05      7.77 o 
   1  19   5      356.90      371.24      9.94 o 
   2  19   5      326.36      311.33      9.43 o 
   3  19   5     1794.10     1773.32     21.17 o 
   4  19   5     1167.49     1158.61     18.90 o 
   5  19   5      508.54      514.69     14.66 o 
   0  20   5     3989.43     4095.10     74.10 o 
   1  20   5     1307.85     1345.80     20.28 o 
   2  20   5      150.35      147.82      8.25 o 
   3  20   5     1151.60     1148.39     17.28 o 
   4  20   5      711.16      711.01     15.96 o 
   1  21   5     4736.31     4900.50     54.23 o 
   2  21   5     1361.32     1407.18     20.01 o 
   3  21   5      253.37      241.90     12.83 o 
   4  21   5      538.52      541.55     14.77 o 
   0  22   5       15.43       19.57     14.10 o 
   1  22   5       35.52       40.75     10.44 o 
   2  22   5      667.99      688.31     16.27 o 
   3  22   5      379.15      368.23     13.28 o 
   1  23   5      864.51      841.88     22.62 o 
   0   0   6     9004.02     9576.60    118.96 o 
   2   0   6    31164.49    31516.38    248.02 o 
   3   0   6     5939.95     6040.65     46.48 o 
   4   0   6    32763.60    33554.19    245.91 o 
   5   0   6     2558.63     2636.15     25.64 o 
   6   0   6     1155.91     1140.06     17.54 o 
   7   0   6     1644.81     1616.98     24.28 o 
   8   0   6      230.69      248.62     13.13 o 
   1   1   6      249.12      254.94      3.85 o 
   2   1   6     5028.26     5021.36     28.50 o 
   3   1   6     4447.80     4440.06     25.74 o 
   4   1   6     1731.54     1654.50     12.65 o 
   5   1   6     4916.13     4995.29     31.02 o 
   6   1   6     7242.63     7450.55     47.06 o 
   7   1   6     1842.50     1859.25     18.98 o 
   8   1   6      354.30      348.38     10.34 o 
   0   2   6      750.43      734.10      7.84 o 
   1   2   6     3722.89     3684.52     21.31 o 
   2   2   6       46.55       53.61      2.30 o 
   3   2   6       72.25       82.60      3.08 o 
   4   2   6    18047.56    18348.36    107.56 o 
   5   2   6     5614.22     5609.18     37.51 o 
   6   2   6      803.70      795.98     10.17 o 
   7   2   6     1297.36     1287.94     15.79 o 
   8   2   6     3339.51     3436.05     34.31 o 
   1   3   6     9854.09     9567.39     52.14 o 
   2   3   6    14098.99    14779.26     80.22 o 
   3   3   6      124.51      109.92      3.05 o 
   4   3   6    12999.55    13440.28     76.43 o 
   5   3   6     7506.21     7731.90     48.02 o 
   6   3   6     1135.26     1133.08     13.12 o 
   7   3   6      123.54      140.02      7.12 o 
   8   3   6       91.93      106.52      8.31 o 
   0   4   6     3963.31     3707.00     29.27 o 
   1   4   6     5149.79     5803.23     31.47 o 
   2   4   6     2772.44     2702.02     16.22 o 
   3   4   6     4242.47     4342.77     24.36 o 
   4   4   6     9749.32    10009.33     55.76 o 
   5   4   6     5245.59     5361.26     36.07 o 
   6   4   6      393.85      399.85      8.72 o 
   7   4   6     1385.01     1371.00     15.81 o 
   8   4   6     4504.70     4568.25     53.50 o 
   1   5   6      808.20      834.65      7.24 o 
   2   5   6     3865.20     3999.72     24.07 o 
   3   5   6     4856.83     4859.11     27.88 o 
   4   5   6     3417.39     3510.99     22.38 o 
   5   5   6      561.48      522.45      8.78 o 
   6   5   6     8270.08     8403.86     60.67 o 
   7   5   6      872.21      871.94     12.78 o 
   8   5   6       12.22        5.71      7.74 o 
   0   6   6    40122.25    39633.52    291.27 o 
   1   6   6      220.10      254.90      4.96 o 
   2   6   6     1733.41     1764.20     11.99 o 
   3   6   6    18700.92    19116.78    103.25 o 
   4   6   6     2938.07     2950.49     21.15 o 
   5   6   6      471.72      450.11      8.44 o 
   6   6   6     5404.52     5470.94     41.74 o 
   7   6   6      358.96      341.97      8.73 o 
   8   6   6       17.94       24.35      7.66 o 
   1   7   6      495.52      525.56      5.42 o 
   2   7   6      375.11      334.79      4.74 o 
   3   7   6     3105.71     3089.85     19.73 o 
   4   7   6      191.06      186.43      5.14 o 
   5   7   6     2711.93     2710.75     23.10 o 
   6   7   6     6519.67     6681.82     49.80 o 
   7   7   6      294.65      291.75      8.39 o 
   8   7   6      453.43      459.14     12.57 o 
   0   8   6      409.99      420.06      6.37 o 
   1   8   6      199.55      189.82      3.41 o 
   2   8   6     1571.33     1576.15     11.48 o 
   3   8   6        5.63       11.12      2.94 o 
   4   8   6     3756.31     3723.10     27.61 o 
   5   8   6     3232.45     3161.16     26.28 o 
   6   8   6     1037.73     1016.99     13.39 o 
   7   8   6     1373.25     1376.00     18.06 o 
   8   8   6     3482.37     3567.04     33.44 o 
   1   9   6     5127.69     5074.44     30.43 o 
   2   9   6    18881.23    18833.17    105.28 o 
   3   9   6       60.86       71.25      3.92 o 
   4   9   6     2469.03     2571.47     26.04 o 
   5   9   6     1079.12     1037.92     12.77 o 
   6   9   6        5.88        8.02      5.58 o 
   7   9   6      382.38      358.38      9.80 o 
   8   9   6        6.01        3.94      7.49 o 
   0  10   6     3523.44     3488.42     31.16 o 
   1  10   6     1487.27     1476.20     12.81 o 
   2  10   6       65.00       70.37      3.31 o 
   3  10   6      642.96      664.23      9.24 o 
   4  10   6     7408.02     7321.41     50.26 o 
   5  10   6       20.14       23.68      4.80 o 
   6  10   6       15.41       21.53      6.23 o 
   7  10   6     3006.30     3054.76     29.28 o 
   8  10   6      319.46      318.71     12.56 o 
   1  11   6      547.70      559.37      6.89 o 
   2  11   6       21.07       24.93      3.26 o 
   3  11   6      593.08      554.82      9.57 o 
   4  11   6     1888.73     1861.04     17.67 o 
   5  11   6       62.10       56.97      5.52 o 
   6  11   6     3293.41     3334.84     30.47 o 
   7  11   6     1502.37     1527.12     19.24 o 
   0  12   6     8002.37     7863.29     70.37 o 
   1  12   6     6415.27     6352.39     39.51 o 
   2  12   6     3932.71     3923.68     26.16 o 
   3  12   6      724.58      722.14      9.26 o 
   4  12   6     1351.82     1306.88     16.22 o 
   5  12   6     1714.65     1642.72     17.22 o 
   6  12   6       89.27       82.39      7.28 o 
   7  12   6       31.89       32.48      8.21 o 
   1  13   6     1883.86     1753.53     14.66 o 
   2  13   6      905.55      858.38     11.45 o 
   3  13   6      458.47      460.30      7.97 o 
   4  13   6      204.54      215.69      8.52 o 
   5  13   6      290.11      292.71      8.09 o 
   6  13   6      935.79      932.89     14.76 o 
   7  13   6       59.33       70.67      8.70 o 
   0  14   6     1324.19     1321.61     21.32 o 
   1  14   6      781.86      788.56     10.13 o 
   2  14   6     2536.53     2491.11     20.67 o 
   3  14   6      496.29      458.62      8.50 o 
   4  14   6       27.52       32.17      5.48 o 
   5  14   6      982.80      968.05     13.77 o 
   6  14   6      273.91      279.86     10.39 o 
   7  14   6     1165.27     1174.67     22.92 o 
   1  15   6     2224.27     2175.19     18.56 o 
   2  15   6     2860.96     2789.82     23.89 o 
   3  15   6      167.14      173.58      6.57 o 
   4  15   6     2067.44     1992.97     19.74 o 
   5  15   6      320.00      319.28      9.35 o 
   6  15   6      368.55      328.84     10.77 o 
   0  16   6      226.63      239.62      8.58 o 
   1  16   6       72.26       64.79      5.21 o 
   2  16   6     3862.47     3896.29     32.70 o 
   3  16   6        0.73        7.87      5.54 o 
   4  16   6      157.81      160.15      8.61 o 
   5  16   6      646.50      597.68     12.26 o 
   6  16   6      974.62     1045.25     17.57 o 
   1  17   6     3071.28     3198.59     28.17 o 
   2  17   6     1493.47     1439.79     16.71 o 
   3  17   6        6.34        5.28      6.45 o 
   4  17   6     1529.35     1473.43     20.61 o 
   5  17   6      349.23      337.46     10.85 o 
   6  17   6     1528.62     1580.90     21.84 o 
   0  18   6     3697.95     3835.99     43.97 o 
   1  18   6        3.82        5.08      6.04 o 
   2  18   6      239.22      234.29      7.99 o 
   3  18   6      546.91      500.59     13.08 o 
   4  18   6      939.29      916.94     16.68 o 
   5  18   6     1569.31     1517.83     22.34 o 
   1  19   6     1100.54     1107.51     15.23 o 
   2  19   6       24.47       26.74      6.97 o 
   3  19   6      252.23      243.38     10.36 o 
   4  19   6      192.44      186.54     10.20 o 
   5  19   6      245.57      253.72     15.95 o 
   0  20   6     6289.20     6576.34    102.57 o 
   1  20   6       34.85       43.86      8.09 o 
   2  20   6      757.51      742.77     17.15 o 
   3  20   6     3965.53     3950.04     40.14 o 
   4  20   6      131.38      133.30      9.88 o 
   1  21   6      168.34      187.32     10.20 o 
   2  21   6       17.77       16.26      7.87 o 
   3  21   6     1706.70     1728.37     23.70 o 
   0  22   6      463.03      480.50     25.02 o 
   1  22   6       78.29       85.08     11.55 o 
   2  22   6      110.28      123.71      9.36 o 
   1  23   6     2809.20     2877.48     42.56 o 
   1   1   7     2435.78     2539.78     15.38 o 
   2   1   7       99.86       86.09      2.97 o 
   3   1   7     1824.24     1925.51     16.65 o 
   4   1   7    11636.32    11955.63     68.86 o 
   5   1   7      484.63      458.77      6.67 o 
   6   1   7     1878.19     1839.84     15.36 o 
   7   1   7      375.88      360.43      9.87 o 
   8   1   7      274.21      314.73     13.09 o 
   0   2   7     2944.98     3093.66     25.10 o 
   1   2   7       69.30       83.24      4.27 o 
   2   2   7     7622.33     7922.84     45.62 o 
   3   2   7     8364.61     8613.38     51.93 o 
   4   2   7      552.64      542.35      6.52 o 
   5   2   7     1730.30     1745.33     14.19 o 
   6   2   7      577.94      577.19      9.26 o 
   7   2   7      167.31      176.68      7.45 o 
   8   2   7     1263.51     1282.12     18.72 o 
   1   3   7      249.17      245.17      3.75 o 
   2   3   7      993.39     1017.69      7.73 o 
   3   3   7       10.70       17.10      2.27 o 
   4   3   7     1167.84     1086.24      9.82 o 
   5   3   7       32.84       41.70      4.06 o 
   6   3   7      227.84      229.81      6.81 o 
   7   3   7       57.14       55.67      6.40 o 
   8   3   7      331.34      345.44     10.89 o 
   0   4   7      594.60      583.63     10.50 o 
   1   4   7     5432.18     5598.52     30.64 o 
   2   4   7    11156.59    11383.02     65.84 o 
   3   4   7     3386.16     3299.45     20.07 o 
   4   4   7       97.46      118.12      3.78 o 
   5   4   7     3084.36     3063.57     23.69 o 
   6   4   7      504.96      452.28      9.55 o 
   7   4   7     2709.81     2748.38     26.50 o 
   8   4   7     3497.33     3522.88     35.53 o 
   1   5   7     4206.67     4448.22     24.85 o 
   2   5   7    11661.11    12058.45     66.07 o 
   3   5   7      172.63      177.32      3.99 o 
   4   5   7     4182.71     4330.58     30.91 o 
   5   5   7     1656.07     1643.21     16.16 o 
   6   5   7       31.79       38.87      5.33 o 
   7   5   7      450.40      442.60     10.95 o 
   8   5   7      114.22      134.41      9.23 o 
   0   6   7    12239.78    12630.07     94.46 o 
   1   6   7      790.72      805.69      6.66 o 
   2   6   7      219.38      212.89      3.76 o 
   3   6   7      542.79      525.06      6.40 o 
   4   6   7      327.28      322.81      6.60 o 
   5   6   7      122.85      114.60      5.50 o 
   6   6   7      982.39      951.24     12.77 o 
   7   6   7     1415.03     1382.52     16.44 o 
   8   6   7      423.74      437.89     12.24 o 
   1   7   7      367.09      372.50      5.01 o 
   2   7   7       86.13       85.10      3.12 o 
   3   7   7     4257.33     4278.79     27.53 o 
   4   7   7     5552.17     5370.99     35.80 o 
   5   7   7       36.84       49.51      5.04 o 
   6   7   7     6686.41     6764.37     50.62 o 
   7   7   7      839.07      870.53     13.40 o 
   8   7   7     1059.57     1058.84     18.74 o 
   0   8   7     8640.87     8960.16     68.13 o 
   1   8   7     6128.65     6394.42     36.34 o 
   2   8   7     1294.85     1253.80      9.94 o 
   3   8   7    11347.25    11569.30     72.04 o 
   4   8   7     1374.72     1349.55     13.22 o 
   5   8   7       13.68       16.39      4.82 o 
   6   8   7      841.50      831.74     12.30 o 
   7   8   7        2.26        1.46      6.21 o 
   8   8   7       97.10      104.97      8.62 o 
   1   9   7     1189.08     1153.00      9.61 o 
   2   9   7    11775.58    11800.32     67.32 o 
   3   9   7       33.30       37.50      3.61 o 
   4   9   7     2212.21     2161.94     18.39 o 
   5   9   7      184.84      173.93      6.46 o 
   6   9   7      867.01      843.75     12.51 o 
   7   9   7       27.50       34.98      7.45 o 
   8   9   7      610.04      650.32     14.09 o 
   0  10   7        1.24       15.39      5.94 o 
   1  10   7     1138.53     1101.90      9.34 o 
   2  10   7     6930.19     6820.10     40.46 o 
   3  10   7      173.65      162.97      4.79 o 
   4  10   7     1502.53     1509.99     14.75 o 
   5  10   7     2278.46     2256.27     21.08 o 
   6  10   7      268.83      272.83      8.57 o 
   7  10   7     6490.47     6642.66     54.14 o 
   1  11   7     6403.72     6629.52     41.01 o 
   2  11   7    11097.73    11123.08     66.70 o 
   3  11   7      466.39      453.19      8.05 o 
   4  11   7     1661.32     1595.35     15.51 o 
   5  11   7     2195.19     2147.59     26.24 o 
   6  11   7      301.29      280.65      9.01 o 
   7  11   7      150.30      165.31      8.89 o 
   0  12   7    19492.47    19309.56    164.80 o 
   1  12   7     5478.10     5413.42     37.18 o 
   2  12   7      719.25      733.63      8.50 o 
   3  12   7      673.89      664.70      9.55 o 
   4  12   7     1153.32     1149.93     13.70 o 
   5  12   7        3.06        3.37      5.96 o 
   6  12   7     1962.14     1878.68     21.04 o 
   7  12   7      600.80      567.44     13.19 o 
   1  13   7       62.89       73.87      4.96 o 
   2  13   7       55.10       64.85      4.34 o 
   3  13   7     2576.79     2526.57     21.19 o 
   4  13   7     2460.55     2425.29     21.18 o 
   5  13   7     1164.48     1115.13     15.22 o 
   6  13   7     7382.84     7441.97     59.38 o 
   7  13   7     1049.22     1084.16     18.10 o 
   0  14   7     7671.69     7780.45     70.74 o 
   1  14   7     2244.37     2222.69     17.79 o 
   2  14   7      639.20      626.24     10.13 o 
   3  14   7     5971.56     5930.94     44.75 o 
   4  14   7     3658.51     3674.77     30.40 o 
   5  14   7       54.67       59.63      6.84 o 
   6  14   7      209.93      237.90      9.42 o 
   1  15   7     2833.26     2780.11     22.45 o 
   2  15   7    12514.88    12584.02     86.84 o 
   3  15   7      268.43      264.13      8.83 o 
   4  15   7     1054.74     1053.21     14.83 o 
   5  15   7      179.94      196.01      8.40 o 
   6  15   7      261.22      268.25     10.66 o 
   0  16   7      199.67      189.20      9.78 o 
   1  16   7      576.28      560.85     11.14 o 
   2  16   7     1961.59     1983.36     24.62 o 
   3  16   7        0.53       -1.63      6.44 o 
   4  16   7     1942.72     1917.02     20.98 o 
   5  16   7     2523.22     2591.02     32.59 o 
   6  16   7       67.92       77.02      8.68 o 
   1  17   7     3243.05     3362.34     28.74 o 
   2  17   7     3179.07     3162.76     28.34 o 
   3  17   7      393.45      389.53     10.50 o 
   4  17   7     1209.26     1193.50     18.62 o 
   5  17   7     2070.57     2094.32     26.50 o 
   0  18   7    17525.06    18107.10    178.01 o 
   1  18   7     1812.19     1778.45     19.28 o 
   2  18   7      425.14      430.91     10.47 o 
   3  18   7      623.95      620.72     14.19 o 
   4  18   7     1365.81     1353.16     20.44 o 
   5  18   7        6.60       14.68      9.50 o 
   1  19   7       31.69       32.57      6.48 o 
   2  19   7       53.62       68.71      7.70 o 
   3  19   7     1315.27     1335.25     19.99 o 
   4  19   7     2159.62     2190.24     27.31 o 
   0  20   7     1866.01     1864.36     35.56 o 
   1  20   7      187.08      197.37      8.91 o 
   2  20   7      373.20      395.57     11.90 o 
   3  20   7     2282.28     2372.58     30.57 o 
   4  20   7     1919.14     2046.19     26.70 o 
   1  21   7     2118.13     2200.24     28.06 o 
   2  21   7     3953.66     4053.11     40.83 o 
   3  21   7      163.03      187.56     10.65 o 
   0  22   7      118.87      120.38     17.65 o 
   1  22   7       64.92       73.64     10.46 o 
   2  22   7      791.86      801.59     19.42 o 
   0   0   8   210124.64   184529.22   5303.39 o 
   1   0   8      262.42      237.76      5.00 o 
   2   0   8     4343.83     4692.57     43.22 o 
   3   0   8     8686.50     8912.85     73.44 o 
   4   0   8       49.50       53.50      4.78 o 
   5   0   8     1735.14     1725.29     19.25 o 
   6   0   8     6748.60     6865.94     65.41 o 
   7   0   8      418.00      433.42     14.00 o 
   8   0   8     1091.20     1096.30     28.43 o 
   1   1   8     1420.81     1450.61      9.89 o 
   2   1   8     1397.87     1374.61     10.76 o 
   3   1   8     3778.23     3701.90     23.30 o 
   4   1   8      351.82      322.82      5.68 o 
   5   1   8     4547.87     4594.48     29.83 o 
   6   1   8     8082.34     8219.76     54.28 o 
   7   1   8      612.58      638.28     12.66 o 
   8   1   8       35.11       39.99      9.11 o 
   0   2   8      517.86      544.16     10.83 o 
   1   2   8       14.22       19.48      1.78 o 
   2   2   8     1417.07     1352.21     10.70 o 
   3   2   8     3243.27     3211.07     21.45 o 
   4   2   8     8964.33     9002.09     55.06 o 
   5   2   8     6670.97     6741.05     42.81 o 
   6   2   8       10.91       15.72      5.03 o 
   7   2   8      849.28      855.13     13.34 o 
   8   2   8     4642.66     4748.74     44.54 o 
   1   3   8    25073.17    25548.68    160.28 o 
   2   3   8    34913.77    34732.64    225.73 o 
   3   3   8      662.29      660.78      6.86 o 
   4   3   8    11283.43    11426.35     68.97 o 
   5   3   8       67.29       85.18      4.50 o 
   6   3   8      379.02      379.17      8.72 o 
   7   3   8       20.98       28.70      6.44 o 
   8   3   8      192.43      219.98     10.11 o 
   0   4   8      203.28      223.42      5.12 o 
   1   4   8      458.83      429.20      4.67 o 
   2   4   8     1597.95     1639.39     11.30 o 
   3   4   8     1594.27     1565.48     11.83 o 
   4   4   8    15883.27    16019.60     94.98 o 
   5   4   8      568.32      541.16      9.41 o 
   6   4   8     1503.69     1476.37     18.10 o 
   7   4   8     2425.63     2438.80     24.63 o 
   8   4   8     1771.66     1730.97     22.53 o 
   1   5   8      128.45      118.00      3.17 o 
   2   5   8     2479.48     2492.40     16.97 o 
   3   5   8     2756.48     2738.07     19.53 o 
   4   5   8     2853.39     2784.47     21.68 o 
   5   5   8     3624.81     3530.60     28.60 o 
   6   5   8     5649.06     5611.36     42.97 o 
   7   5   8     1085.50     1061.23     14.48 o 
   8   5   8      245.27      255.87     10.75 o 
   0   6   8    62551.01    61486.77    455.67 o 
   1   6   8    17473.02    17388.60     94.26 o 
   2   6   8    17571.05    18190.19     98.53 o 
   3   6   8      287.38      293.38      5.44 o 
   4   6   8     2026.34     1960.95     17.79 o 
   5   6   8     6402.44     6462.42     50.44 o 
   6   6   8     1389.21     1382.86     16.64 o 
   7   6   8       15.44       26.79      6.36 o 
   8   6   8        8.31       16.35      7.60 o 
   1   7   8     1566.74     1552.33     10.95 o 
   2   7   8      506.27      466.54      6.58 o 
   3   7   8      497.69      449.95      6.48 o 
   4   7   8        3.10        9.77      4.03 o 
   5   7   8     2933.49     2885.98     24.81 o 
   6   7   8     3217.82     3217.43     27.87 o 
   7   7   8      990.78      991.13     16.21 o 
   8   7   8        6.50       22.90      8.00 o 
   0   8   8       54.23       51.58      4.00 o 
   1   8   8       17.90       23.04      2.45 o 
   2   8   8     2301.91     2267.26     15.62 o 
   3   8   8       41.12       50.15      4.02 o 
   4   8   8     5299.71     5173.27     39.21 o 
   5   8   8     2755.02     2713.39     23.89 o 
   6   8   8      153.92      167.62      7.35 o 
   7   8   8     1701.08     1705.80     19.29 o 
   1   9   8     9460.89     9369.61     54.11 o 
   2   9   8    20738.40    20675.83    115.62 o 
   3   9   8     1007.10      990.22     14.86 o 
   4   9   8     5117.32     5185.99     39.49 o 
   5   9   8      144.31      135.74      6.51 o 
   6   9   8      389.95      386.81      9.48 o 
   7   9   8      539.94      532.88     12.46 o 
   0  10   8      676.75      656.98      9.99 o 
   1  10   8     1649.35     1648.96     13.05 o 
   2  10   8       45.98       54.08      3.55 o 
   3  10   8     7578.85     7554.34     49.12 o 
   4  10   8      315.99      293.68      7.53 o 
   5  10   8     1940.35     1889.59     19.07 o 
   6  10   8       34.04       36.40      6.27 o 
   7  10   8       14.27       18.68      7.38 o 
   1  11   8     1676.44     1684.41     13.53 o 
   2  11   8        1.46        5.06      3.66 o 
   3  11   8     2477.44     2402.34     20.18 o 
   4  11   8      873.14      843.67     12.56 o 
   5  11   8        4.17        5.86      5.72 o 
   6  11   8     4448.87     4497.45     41.05 o 
   7  11   8      363.56      391.00     11.24 o 
   0  12   8    30830.95    30820.46    259.56 o 
   1  12   8     1263.26     1182.18     11.50 o 
   2  12   8      577.34      584.04      8.30 o 
   3  12   8     2987.56     2927.28     23.68 o 
   4  12   8      902.37      877.87     12.23 o 
   5  12   8     1265.64     1211.93     15.88 o 
   6  12   8     1959.48     1926.59     21.70 o 
   7  12   8      649.87      630.00     13.99 o 
   1  13   8       97.92      102.32      4.77 o 
   2  13   8      338.94      336.93      7.76 o 
   3  13   8      295.91      274.26      7.68 o 
   4  13   8       10.39       14.82      5.43 o 
   5  13   8      163.26      171.41      7.97 o 
   6  13   8      580.04      568.25     13.41 o 
   0  14   8     1847.00     1833.20     27.67 o 
   1  14   8       14.56       21.38      4.52 o 
   2  14   8     1601.96     1535.08     17.18 o 
   3  14   8     2496.51     2399.30     22.19 o 
   4  14   8      640.46      622.20     11.12 o 
   5  14   8      659.72      668.80     12.68 o 
   6  14   8      354.34      358.16     10.68 o 
   1  15   8     2307.03     2247.92     19.42 o 
   2  15   8     3265.03     3233.37     28.94 o 
   3  15   8      765.44      716.36     12.41 o 
   4  15   8     1865.97     1828.88     20.29 o 
   5  15   8      204.31      202.67      8.71 o 
   6  15   8     1161.78     1099.56     17.91 o 
   0  16   8     2066.99     1972.65     24.19 o 
   1  16   8      274.59      254.91      6.99 o 
   2  16   8     2112.29     2080.05     21.53 o 
   3  16   8       20.13       26.36      6.85 o 
   4  16   8      226.19      233.04      9.55 o 
   5  16   8      141.54      145.02      9.32 o 
   1  17   8     4000.90     4071.70     32.93 o 
   2  17   8      252.95      252.08      9.53 o 
   3  17   8       36.16       47.27      7.34 o 
   4  17   8     1875.56     1846.19     22.42 o 
   5  17   8      408.97      397.86     13.69 o 
   0  18   8     1826.75     1900.67     27.34 o 
   1  18   8      493.13      513.50     11.29 o 
   2  18   8      740.59      724.50     15.43 o 
   3  18   8       55.18       57.95      7.84 o 
   4  18   8      317.51      343.93     11.71 o 
   5  18   8     2920.07     2948.72     36.52 o 
   1  19   8        4.79       13.03      6.43 o 
   2  19   8       48.12       57.00      7.74 o 
   3  19   8      462.77      495.97     13.79 o 
   4  19   8       83.90      105.95     10.03 o 
   0  20   8     1215.49     1240.64     28.88 o 
   1  20   8      782.47      816.73     14.63 o 
   2  20   8     2065.57     2055.82     25.49 o 
   3  20   8     2255.47     2229.65     28.86 o 
   1  21   8      222.34      254.16     12.43 o 
   2  21   8        1.41        1.60      8.37 o 
   0  22   8       14.54       15.10     16.43 o 
   1  22   8     1393.43     1487.09     28.90 o 
   1   1   9     4737.67     4771.19     27.67 o 
   2   1   9       69.67       57.79      2.98 o 
   3   1   9      140.34      152.74      3.91 o 
   4   1   9     3179.35     3124.47     20.93 o 
   5   1   9      907.66      876.83      9.31 o 
   6   1   9     1568.20     1568.98     15.74 o 
   7   1   9     1112.88     1137.62     16.68 o 
   8   1   9      462.53      486.68     15.17 o 
   0   2   9      330.59      369.45     11.78 o 
   1   2   9      103.65      116.98      3.30 o 
   2   2   9     2412.68     2344.22     17.30 o 
   3   2   9    14646.58    14518.04     89.97 o 
   4   2   9      583.77      540.14      7.04 o 
   5   2   9      778.74      791.43      9.89 o 
   6   2   9       73.66       71.23      5.97 o 
   7   2   9      363.29      369.08      9.85 o 
   8   2   9     1177.56     1225.56     21.88 o 
   1   3   9      545.54      543.09      5.35 o 
   2   3   9     1156.12     1072.83      9.03 o 
   3   3   9      577.32      556.87      6.62 o 
   4   3   9      277.50      254.55      5.58 o 
   5   3   9       16.05       25.21      4.44 o 
   6   3   9      187.37      185.90      6.83 o 
   7   3   9       10.26       19.85      6.49 o 
   8   3   9      108.61      132.61      9.44 o 
   0   4   9       88.55       82.44      5.88 o 
   1   4   9      110.64      118.74      2.86 o 
   2   4   9     2067.27     2083.69     13.90 o 
   3   4   9     2887.19     2811.72     19.64 o 
   4   4   9       23.93       36.80      3.94 o 
   5   4   9     4156.55     4191.38     31.19 o 
   6   4   9       25.58       27.93      5.64 o 
   7   4   9     2085.19     2096.96     22.60 o 
   8   4   9     3055.28     3124.56     33.36 o 
   1   5   9     5263.35     5420.39     30.32 o 
   2   5   9     4108.50     4176.64     27.13 o 
   3   5   9      379.06      374.69      6.14 o 
   4   5   9     3232.47     3227.56     24.71 o 
   5   5   9     3758.38     3713.01     30.13 o 
   6   5   9       46.17       47.91      6.06 o 
   7   5   9      441.13      452.85     10.73 o 
   8   5   9      340.85      384.59     12.08 o 
   0   6   9     5458.77     5419.25     42.92 o 
   1   6   9     1901.54     1844.08     13.04 o 
   2   6   9       11.69       15.85      2.80 o 
   3   6   9     1592.97     1534.00     13.18 o 
   4   6   9     1214.09     1168.13     12.20 o 
   5   6   9       24.02       30.19      5.32 o 
   6   6   9       40.87       37.04      6.09 o 
   7   6   9      567.74      545.06     11.65 o 
   8   6   9       13.67       29.07      7.92 o 
   1   7   9      958.67      930.98      7.97 o 
   2   7   9      336.66      359.23      6.80 o 
   3   7   9     2432.36     2476.17     18.84 o 
   4   7   9     1661.95     1618.79     15.14 o 
   5   7   9       13.81       23.47      5.17 o 
   6   7   9     4700.80     4662.74     37.55 o 
   7   7   9     2480.76     2469.05     24.31 o 
   0   8   9      240.63      260.14      6.72 o 
   1   8   9     1715.48     1710.69     13.28 o 
   2   8   9     5266.35     5316.37     35.36 o 
   3   8   9    15909.26    15970.93    103.40 o 
   4   8   9     2409.78     2333.31     21.06 o 
   5   8   9        8.85       13.07      5.29 o 
   6   8   9      229.43      249.38      8.19 o 
   7   8   9       69.42       76.71      7.52 o 
   1   9   9     2163.97     2143.22     15.81 o 
   2   9   9     7699.57     7632.32     47.12 o 
   3   9   9      475.52      458.64      7.96 o 
   4   9   9      515.10      487.38     14.07 o 
   5   9   9      687.31      643.10     11.55 o 
   6   9   9      789.32      783.04     12.74 o 
   7   9   9        5.21        4.87      7.09 o 
   0  10   9      146.34      154.05      6.60 o 
   1  10   9      538.78      545.84      7.27 o 
   2  10   9     2057.71     2076.42     16.74 o 
   3  10   9      219.44      216.44      7.21 o 
   4  10   9     2026.41     1974.04     20.26 o 
   5  10   9     4309.03     4291.96     36.94 o 
   6  10   9      482.52      496.08     11.83 o 
   7  10   9     3829.83     3902.65     36.03 o 
   1  11   9     5576.96     5611.14     35.72 o 
   2  11   9     4821.55     4821.39     34.67 o 
   3  11   9        2.78       15.08      4.61 o 
   4  11   9     3037.83     2977.64     25.91 o 
   5  11   9     4095.83     4100.36     33.95 o 
   6  11   9      660.34      683.03     13.67 o 
   7  11   9        6.04        5.07      8.44 o 
   0  12   9     7748.49     7817.19     75.46 o 
   1  12   9     3424.32     3454.07     24.82 o 
   2  12   9      310.67      299.97      6.93 o 
   3  12   9     3012.60     2943.32     25.41 o 
   4  12   9     1240.16     1176.44     14.39 o 
   5  12   9      169.47      152.07      7.43 o 
   6  12   9     1033.93      974.36     16.40 o 
   1  13   9       38.49       40.56      4.43 o 
   2  13   9      495.91      482.30      9.12 o 
   3  13   9     3663.01     3650.23     30.20 o 
   4  13   9     1569.21     1576.66     17.23 o 
   5  13   9      305.07      292.42      9.82 o 
   6  13   9     5030.60     5038.31     43.53 o 
   0  14   9     3620.29     3584.38     39.95 o 
   1  14   9      499.65      482.21      8.75 o 
   2  14   9     1601.95     1610.48     17.93 o 
   3  14   9     9266.56     9252.91     70.17 o 
   4  14   9     2875.26     2930.92     28.12 o 
   5  14   9       21.71       33.24      7.17 o 
   6  14   9      103.63       91.08      8.57 o 
   1  15   9     2994.53     3016.20     24.25 o 
   2  15   9     5837.44     5818.88     55.84 o 
   3  15   9      204.13      203.76      8.27 o 
   4  15   9      771.58      746.52     15.04 o 
   5  15   9     1194.26     1098.42     20.54 o 
   6  15   9      497.49      518.18     14.02 o 
   0  16   9        0.99        6.18      6.74 o 
   1  16   9      626.07      620.93     10.17 o 
   2  16   9     1072.58     1098.70     15.22 o 
   3  16   9        8.36       11.37      6.86 o 
   4  16   9     1890.68     1895.21     24.46 o 
   5  16   9     4088.09     4165.62     42.57 o 
   1  17   9     3664.50     3610.05     36.31 o 
   2  17   9     2504.37     2501.32     24.90 o 
   3  17   9      325.42      351.55     10.44 o 
   4  17   9     1268.14     1218.53     19.53 o 
   5  17   9     1861.95     1883.83     27.52 o 
   0  18   9     6816.40     7167.26     75.18 o 
   1  18   9     1662.67     1722.61     19.81 o 
   2  18   9      413.67      406.54     11.38 o 
   3  18   9     1344.78     1339.01     18.90 o 
   4  18   9     1167.44     1139.53     21.03 o 
   1  19   9       50.48       48.39      7.55 o 
   2  19   9       75.98       78.84      7.96 o 
   3  19   9     1547.64     1585.47     20.98 o 
   4  19   9     1551.92     1609.37     25.66 o 
   0  20   9     2131.28     2266.94     60.15 o 
   1  20   9      509.63      498.18     13.64 o 
   2  20   9      616.81      607.14     14.01 o 
   3  20   9     1990.06     2056.84     26.53 o 
   1  21   9     2415.11     2631.97     59.43 o 
   2  21   9     1780.49     1855.86     24.84 o 
   0   0  10    17068.85    17341.99    333.86 o 
   1   0  10    29017.33    28587.83    226.54 o 
   2   0  10     1237.97     1308.67     15.69 o 
   3   0  10     4802.53     4916.05     43.16 o 
   4   0  10     5994.35     6068.15     59.25 o 
   5   0  10     3266.86     3342.38     40.74 o 
   6   0  10      253.13      281.61     12.28 o 
   7   0  10     2195.76     2214.54     41.10 o 
   8   0  10      323.67      322.27     18.48 o 
   1   1  10      752.36      750.45      7.48 o 
   2   1  10      935.52      930.39      8.55 o 
   3   1  10     6030.69     6042.37     36.74 o 
   4   1  10      603.09      593.12      7.52 o 
   5   1  10     4416.41     4508.74     29.33 o 
   6   1  10     2078.18     2059.64     19.81 o 
   7   1  10     2262.52     2207.74     28.99 o 
   8   1  10      873.98      922.60     19.71 o 
   0   2  10       28.75       33.37      3.38 o 
   1   2  10     4395.06     4351.80     27.12 o 
   2   2  10        9.62       23.49      4.67 o 
   3   2  10       56.10       45.81      3.48 o 
   4   2  10     3385.64     3321.16     22.26 o 
   5   2  10     3273.77     3279.78     24.66 o 
   6   2  10      414.20      398.96      9.36 o 
   7   2  10     5004.53     5231.82     44.30 o 
   8   2  10     2919.53     3058.93     37.99 o 
   1   3  10    25730.46    25627.91    143.23 o 
   2   3  10     6533.74     6465.25     39.83 o 
   3   3  10     3145.50     2973.79     19.93 o 
   4   3  10     1208.14     1242.38     11.51 o 
   5   3  10     5466.30     5599.33     40.05 o 
   6   3  10       60.97       61.16      6.11 o 
   7   3  10      861.30      880.39     14.41 o 
   8   3  10       87.43      129.77     10.87 o 
   0   4  10     6256.15     6373.20     53.26 o 
   1   4  10      640.40      660.87      7.74 o 
   2   4  10     5581.63     5612.37     34.15 o 
   3   4  10     1609.64     1583.24     13.03 o 
   4   4  10     1606.14     1578.69     14.02 o 
   5   4  10     5047.97     5020.08     38.53 o 
   6   4  10      549.94      526.73     10.45 o 
   7   4  10     2133.39     2122.30     23.11 o 
   1   5  10       25.18       32.49      2.86 o 
   2   5  10      175.18      166.65      4.31 o 
   3   5  10     3237.59     3146.99     22.83 o 
   4   5  10       99.98       90.08      5.00 o 
   5   5  10     1505.54     1505.99     16.11 o 
   6   5  10     3633.26     3715.26     31.35 o 
   7   5  10     1948.93     1998.72     21.13 o 
   0   6  10    18856.08    19111.10    142.22 o 
   1   6  10     4236.66     4186.36     27.27 o 
   2   6  10      161.05      159.41      6.48 o 
   3   6  10    17802.66    17831.96    109.48 o 
   4   6  10       48.35       48.95      4.63 o 
   5   6  10       22.66       30.98      5.81 o 
   6   6  10     3512.30     3541.97     30.45 o 
   7   6  10       67.07       81.29      7.44 o 
   1   7  10      560.05      541.67      6.72 o 
   2   7  10      481.11      468.38      7.17 o 
   3   7  10     8230.98     8092.77     52.23 o 
   4   7  10      301.97      293.00      7.01 o 
   5   7  10     1385.40     1378.69     15.56 o 
   6   7  10     1566.20     1501.65     17.40 o 
   7   7  10      473.76      456.81     11.98 o 
   0   8  10       15.20       22.44      4.36 o 
   1   8  10      211.00      195.56      4.88 o 
   2   8  10      418.84      390.09      6.63 o 
   3   8  10       51.65       39.73      4.36 o 
   4   8  10      815.26      772.30     11.22 o 
   5   8  10     3912.89     3959.59     32.71 o 
   6   8  10        2.32       -2.57      6.34 o 
   7   8  10     2698.86     2829.65     27.24 o 
   1   9  10     8919.10     8990.70     57.12 o 
   2   9  10     3351.13     3386.94     29.97 o 
   3   9  10       79.71       84.10      4.99 o 
   4   9  10     1510.62     1415.98     15.71 o 
   5   9  10     3596.00     3475.75     29.72 o 
   6   9  10      140.60      146.52      7.66 o 
   7   9  10      515.80      529.89     12.57 o 
   0  10  10     1716.61     1711.60     20.54 o 
   1  10  10     4281.12     4151.02     28.96 o 
   2  10  10       58.19       57.70      4.42 o 
   3  10  10       11.07       20.76      4.67 o 
   4  10  10     3309.91     3300.00     28.06 o 
   5  10  10      632.43      595.75     11.36 o 
   6  10  10      165.32      164.97      7.89 o 
   7  10  10     1871.78     1881.49     25.84 o 
   1  11  10      444.42      431.58      7.99 o 
   2  11  10        7.39        9.08      4.38 o 
   3  11  10     1990.07     1935.92     21.05 o 
   4  11  10      770.73      763.12     11.94 o 
   5  11  10       11.09       10.15      6.37 o 
   6  11  10      976.02      998.42     15.14 o 
   0  12  10      242.95      244.90      8.34 o 
   1  12  10     3671.91     3662.01     27.68 o 
   2  12  10     3599.69     3568.60     30.79 o 
   3  12  10     3546.39     3508.45     31.10 o 
   4  12  10       68.75       68.83      6.68 o 
   5  12  10     1711.50     1649.51     18.88 o 
   6  12  10      132.04      133.66      8.61 o 
   1  13  10      238.67      245.26      6.60 o 
   2  13  10       35.01       33.18      5.47 o 
   3  13  10      750.12      691.80     12.11 o 
   4  13  10      262.07      247.71     10.88 o 
   5  13  10      896.02      951.44     15.06 o 
   6  13  10      374.66      411.44     12.36 o 
   0  14  10      491.07      490.81     11.93 o 
   1  14  10      157.83      144.73      7.26 o 
   2  14  10     1240.24     1228.30     16.42 o 
   3  14  10      398.91      391.18     10.74 o 
   4  14  10        4.01        4.07      7.08 o 
   5  14  10     3776.75     3871.84     82.49 o 
   6  14  10      451.21      466.40     13.08 o 
   1  15  10     2818.09     2810.97     24.65 o 
   2  15  10      162.77      164.66      7.59 o 
   3  15  10      282.93      286.52      9.58 o 
   4  15  10     2020.08     1963.73     24.84 o 
   5  15  10       94.41      107.01      9.17 o 
   0  16  10     1480.07     1474.80     20.76 o 
   1  16  10      513.60      549.28     10.89 o 
   2  16  10      940.49      876.07     14.03 o 
   3  16  10     1160.42     1188.04     17.67 o 
   4  16  10      119.48      103.09      9.13 o 
   5  16  10     1045.43     1064.63     19.14 o 
   1  17  10     2091.25     2077.32     22.08 o 
   2  17  10      550.80      538.08     12.05 o 
   3  17  10      506.90      528.16     13.90 o 
   4  17  10     1174.70     1177.23     19.71 o 
   0  18  10      602.09      586.16     18.76 o 
   1  18  10        5.30       10.32      6.76 o 
   2  18  10      467.61      491.72     12.62 o 
   3  18  10     1785.89     1785.81     23.93 o 
   4  18  10      754.65      750.44     16.88 o 
   1  19  10      482.83      484.46     12.35 o 
   2  19  10      762.49      771.08     14.92 o 
   3  19  10        1.75       -5.72      8.48 o 
   0  20  10     5335.26     5664.99    103.05 o 
   1  20  10      111.72      121.50      9.46 o 
   2  20  10      131.11      145.35      9.48 o 
   1  21  10      474.40      499.41     15.74 o 
   1   1  11     6666.59     6801.02     42.56 o 
   2   1  11     1747.05     1696.21     13.02 o 
   3   1  11       27.06       35.30      3.58 o 
   4   1  11     1244.01     1212.34     11.10 o 
   5   1  11      207.29      220.95      5.99 o 
   6   1  11     2983.93     3011.83     34.65 o 
   7   1  11     1689.56     1685.59     25.05 o 
   0   2  11     8095.64     8512.37     76.15 o 
   1   2  11     3890.24     3896.98     24.89 o 
   2   2  11      691.89      667.43      7.53 o 
   3   2  11     2490.09     2469.78     18.26 o 
   4   2  11        2.22        6.26      3.91 o 
   5   2  11     2739.26     2733.90     27.63 o 
   6   2  11      341.07      326.17     10.14 o 
   7   2  11      227.83      247.17     10.41 o 
   1   3  11     1684.79     1640.86     13.15 o 
   2   3  11      637.54      594.85      7.10 o 
   3   3  11      369.06      336.47      6.44 o 
   4   3  11       15.86       19.59      4.24 o 
   5   3  11       69.17       63.00      5.38 o 
   6   3  11       81.52       94.89      6.94 o 
   7   3  11       44.10       52.76      7.62 o 
   0   4  11     9879.87     9922.16     88.41 o 
   1   4  11     1307.30     1271.01     10.70 o 
   2   4  11       26.07       31.23      3.50 o 
   3   4  11      154.50      148.79      4.66 o 
   4   4  11     1837.89     1838.71     16.62 o 
   5   4  11     6552.22     6618.90     46.85 o 
   6   4  11      264.22      267.72      8.37 o 
   7   4  11     2089.06     2077.34     23.22 o 
   1   5  11     3851.27     4011.17     26.69 o 
   2   5  11     6512.90     6593.48     41.51 o 
   3   5  11      213.63      199.73      5.34 o 
   4   5  11     2772.05     2693.72     22.04 o 
   5   5  11      866.31      842.52     13.10 o 
   6   5  11       53.73       68.87      6.63 o 
   7   5  11      537.41      566.29     13.02 o 
   0   6  11     1804.61     1830.95     19.07 o 
   1   6  11     1129.00     1073.73     10.08 o 
   2   6  11      220.80      231.85      5.48 o 
   3   6  11     5693.52     5530.56     37.31 o 
   4   6  11      942.39      887.62     11.30 o 
   5   6  11      363.25      342.56      8.58 o 
   6   6  11      542.41      529.92     11.95 o 
   7   6  11       85.95      105.66      8.20 o 
   1   7  11     2120.54     2081.01     15.25 o 
   2   7  11        0.23        3.08      3.79 o 
   3   7  11     2403.68     2462.22     19.45 o 
   4   7  11      571.00      571.24      9.46 o 
   5   7  11      375.41      343.91      8.71 o 
   6   7  11     5983.77     6079.97     47.49 o 
   7   7  11     3123.76     3167.80     29.59 o 
   0   8  11     3955.44     4021.75     37.37 o 
   1   8  11     1861.49     1817.42     15.24 o 
   2   8  11     1612.79     1605.42     14.20 o 
   3   8  11     7438.80     7471.99     51.51 o 
   4   8  11      506.65      491.35      9.76 o 
   5   8  11      138.17      149.74      7.29 o 
   6   8  11     1856.00     1850.72     20.21 o 
   7   8  11      105.43      103.26      9.01 o 
   1   9  11     5890.85     5920.42     39.41 o 
   2   9  11     3026.71     2986.55     23.51 o 
   3   9  11      192.97      195.28      6.10 o 
   4   9  11      205.38      194.73      7.30 o 
   5   9  11     1438.77     1396.49     16.58 o 
   6   9  11      753.00      742.24     13.32 o 
   7   9  11       27.63       29.59      7.77 o 
   0  10  11      212.00      204.72      7.64 o 
   1  10  11       62.70       64.38      4.53 o 
   2  10  11      565.22      563.59      9.05 o 
   3  10  11       16.86       13.21      5.16 o 
   4  10  11     4127.17     4071.96     33.50 o 
   5  10  11     8291.23     8357.68     62.17 o 
   6  10  11      633.81      681.27     13.09 o 
   1  11  11     3185.46     3159.39     24.73 o 
   2  11  11     5221.92     5272.21     40.04 o 
   3  11  11       17.85       27.94      5.86 o 
   4  11  11     3018.51     2950.90     27.96 o 
   5  11  11     2288.35     2299.04     25.69 o 
   6  11  11      301.21      310.87      9.97 o 
   0  12  11      582.11      593.47     12.65 o 
   1  12  11     2086.28     2069.91     18.37 o 
   2  12  11     2008.84     1895.79     19.64 o 
   3  12  11     9206.81     9183.43     70.36 o 
   4  12  11     1294.07     1258.86     16.70 o 
   5  12  11      252.58      250.75      9.40 o 
   6  12  11       41.95       48.08      8.17 o 
   1  13  11      334.32      337.62      8.02 o 
   2  13  11      769.80      761.04     12.06 o 
   3  13  11     4266.28     4201.22     36.51 o 
   4  13  11     1075.82     1078.95     15.71 o 
   5  13  11      279.98      258.82      9.82 o 
   6  13  11     4203.95     4328.47     44.42 o 
   0  14  11     4858.04     5013.28     61.18 o 
   1  14  11     1719.73     1689.80     23.24 o 
   2  14  11      619.28      587.41     12.34 o 
   3  14  11     3420.91     3340.15     32.80 o 
   4  14  11     1985.05     1979.09     22.17 o 
   5  14  11       34.02       38.18      8.64 o 
   1  15  11     5679.20     5764.70     43.84 o 
   2  15  11     1564.54     1566.35     19.80 o 
   3  15  11       17.20       27.06      7.36 o 
   4  15  11      678.69      636.44     14.33 o 
   5  15  11     3281.33     3257.57     36.04 o 
   0  16  11       14.03       15.16      8.37 o 
   1  16  11      232.25      238.14      9.01 o 
   2  16  11      469.20      457.53     11.12 o 
   3  16  11       52.86       55.90      8.08 o 
   4  16  11     2561.75     2625.31     30.65 o 
   1  17  11     2586.86     2557.55     25.58 o 
   2  17  11     2656.69     2719.00     30.61 o 
   3  17  11      985.55     1001.60     19.11 o 
   4  17  11      710.85      681.81     16.17 o 
   0  18  11     1442.80     1560.22     28.90 o 
   1  18  11      489.04      531.28     12.19 o 
   2  18  11     1041.81      989.47     16.60 o 
   3  18  11     5843.00     5971.02     61.48 o 
   1  19  11      243.40      273.23     10.48 o 
   2  19  11      255.60      251.35     10.28 o 
   3  19  11     1616.84     1692.72     28.85 o 
   0  20  11     3330.58     3672.02     79.96 o 
   1  20  11     1377.57     1515.89     24.60 o 
   0   0  12    44168.54    44190.00    537.75 o 
   1   0  12     1523.57     1460.89     16.91 o 
   2   0  12     2162.37     2072.66     21.74 o 
   3   0  12    27394.38    26911.66    215.10 o 
   4   0  12       82.32       80.49      6.36 o 
   5   0  12      148.68      149.38      8.60 o 
   6   0  12      201.09      196.29     12.01 o 
   7   0  12      302.31      286.02     17.10 o 
   1   1  12      460.79      450.26      6.83 o 
   2   1  12     2138.58     2055.76     15.31 o 
   3   1  12     4802.69     4628.03     29.61 o 
   4   1  12      141.02      135.64      5.11 o 
   5   1  12      928.54      898.76     11.18 o 
   6   1  12     2336.68     2283.44     24.93 o 
   7   1  12      482.25      460.23     14.66 o 
   0   2  12     3215.44     3261.75     43.91 o 
   1   2  12     1366.32     1331.94     11.23 o 
   2   2  12     2518.27     2396.75     17.88 o 
   3   2  12        5.79       12.41      3.79 o 
   4   2  12     1269.41     1229.35     12.08 o 
   5   2  12     2283.46     2251.79     20.01 o 
   6   2  12     1961.61     1973.45     21.52 o 
   7   2  12     2699.86     2713.21     31.20 o 
   1   3  12    32923.57    32856.85    191.12 o 
   2   3  12     6954.07     6732.61     42.55 o 
   3   3  12      108.99      129.27      4.77 o 
   4   3  12     3669.85     3634.19     26.62 o 
   5   3  12     2820.12     2756.22     23.24 o 
   6   3  12      196.07      190.09      8.44 o 
   7   3  12        8.87        6.00      7.95 o 
   0   4  12     7158.76     7176.77     63.76 o 
   1   4  12     7505.91     7494.80     46.76 o 
   2   4  12      585.61      555.21      8.11 o 
   3   4  12     1437.11     1363.40     15.11 o 
   4   4  12     3481.71     3420.93     25.52 o 
   5   4  12       92.91       90.48      5.92 o 
   6   4  12       66.26       76.52      6.80 o 
   7   4  12     2721.07     2774.78     30.44 o 
   1   5  12      103.10       94.95      4.10 o 
   2   5  12      588.58      583.65      7.91 o 
   3   5  12     1955.23     1893.18     16.13 o 
   4   5  12      760.44      730.77     10.38 o 
   5   5  12     2572.13     2500.07     23.36 o 
   6   5  12     2482.79     2496.07     24.19 o 
   7   5  12     1104.47     1123.34     17.27 o 
   0   6  12     5368.82     5255.98     50.33 o 
   1   6  12     7359.57     7293.23     45.78 o 
   2   6  12    13873.46    13835.58     86.24 o 
   3   6  12    10303.38    10303.48     65.77 o 
   4   6  12     1553.91     1522.78     15.36 o 
   5   6  12     2030.14     1957.57     20.02 o 
   6   6  12       79.50       97.81      7.50 o 
   7   6  12       57.36       64.38      8.04 o 
   1   7  12      713.05      696.11      9.38 o 
   2   7  12     3462.56     3384.95     24.82 o 
   3   7  12     3230.78     3134.77     23.71 o 
   4   7  12      165.44      169.60      6.40 o 
   5   7  12       16.53       16.96      5.98 o 
   6   7  12      274.13      269.75      9.80 o 
   7   7  12      573.22      572.78     12.95 o 
   0   8  12      150.64      142.30     10.21 o 
   1   8  12      280.38      279.36      6.59 o 
   2   8  12     1531.68     1481.53     14.47 o 
   3   8  12       31.57       33.18      5.02 o 
   4   8  12     1494.69     1438.03     16.24 o 
   5   8  12     1908.00     1872.12     21.17 o 
   6   8  12        3.91        8.26      6.74 o 
   1   9  12    11367.15    11584.78     76.50 o 
   2   9  12     3107.03     3049.50     24.32 o 
   3   9  12     1669.59     1613.17     16.74 o 
   4   9  12     4180.64     4094.68     33.74 o 
   5   9  12     1712.18     1687.39     21.99 o 
   6   9  12       23.29       21.36      7.09 o 
   0  10  12     9015.07     9116.84     91.16 o 
   1  10  12      471.51      453.43      9.08 o 
   2  10  12     1881.59     1814.06     18.28 o 
   3  10  12      104.79      114.68      6.30 o 
   4  10  12       81.29       99.34      7.05 o 
   5  10  12      889.06      854.31     13.72 o 
   6  10  12      479.83      517.85     12.19 o 
   1  11  12      393.79      379.83      8.30 o 
   2  11  12      187.04      171.15      6.55 o 
   3  11  12     2637.73     2597.50     25.29 o 
   4  11  12      818.33      801.57     13.36 o 
   5  11  12       51.22       60.10      7.70 o 
   6  11  12     2079.85     2087.70     22.88 o 
   0  12  12     2709.07     2605.82     33.08 o 
   1  12  12       60.36       66.52      5.46 o 
   2  12  12     3283.10     3230.08     32.64 o 
   3  12  12    10805.34    11048.67     83.56 o 
   4  12  12      139.43      117.85      7.94 o 
   5  12  12      210.73      192.64      9.18 o 
   6  12  12      258.43      256.88     10.67 o 
   1  13  12        2.70        7.43      5.22 o 
   2  13  12     1232.50     1199.52     20.04 o 
   3  13  12       11.58       11.21      7.15 o 
   4  13  12        1.75       -0.10      6.93 o 
   5  13  12      217.24      210.39      9.64 o 
   0  14  12     3213.65     3220.85     39.23 o 
   1  14  12        8.70       16.16      5.77 o 
   2  14  12      809.96      783.00     14.08 o 
   3  14  12      299.32      287.56      9.89 o 
   4  14  12      396.19      402.56     11.71 o 
   5  14  12     1628.72     1649.94     24.05 o 
   1  15  12     2142.57     2164.72     27.34 o 
   2  15  12      456.93      459.45     12.17 o 
   3  15  12     1176.66     1150.55     17.76 o 
   4  15  12     2324.67     2304.39     26.77 o 
   0  16  12      119.92      128.10     11.90 o 
   1  16  12      664.47      683.01     13.02 o 
   2  16  12      618.33      609.96     13.48 o 
   3  16  12      458.68      433.75     12.07 o 
   4  16  12        2.11       -0.23      8.74 o 
   1  17  12     1378.58     1386.07     19.54 o 
   2  17  12      710.97      665.36     15.79 o 
   3  17  12      203.57      207.86     10.80 o 
   0  18  12       56.00       44.27     10.92 o 
   1  18  12        3.42        6.74      7.96 o 
   2  18  12     1991.51     2091.72     25.12 o 
   3  18  12      946.00      986.32     18.79 o 
   1  19  12       44.83       49.57      9.51 o 
   2  19  12       27.41       30.49      8.91 o 
   1   1  13      963.80      936.76      9.46 o 
   2   1  13     2265.34     2170.82     20.86 o 
   3   1  13       41.00       41.91      4.25 o 
   4   1  13     2223.27     2185.35     17.75 o 
   5   1  13      164.94      159.00      6.61 o 
   6   1  13     2510.80     2510.19     26.54 o 
   7   1  13      957.22     1016.05     20.41 o 
   0   2  13    11025.12    11227.48    118.71 o 
   1   2  13     1327.02     1252.18     11.17 o 
   2   2  13      108.31      122.11      4.48 o 
   3   2  13      648.66      630.03      8.64 o 
   4   2  13        3.55       17.07      4.68 o 
   5   2  13     1172.79     1146.65     13.67 o 
   6   2  13     1901.87     1872.05     22.57 o 
   7   2  13      170.56      187.92     11.67 o 
   1   3  13      418.46      414.79      8.11 o 
   2   3  13      516.92      501.00      7.65 o 
   3   3  13      325.05      315.54      6.66 o 
   4   3  13      145.88      131.28      5.62 o 
   5   3  13       48.94       52.35      5.83 o 
   6   3  13      168.36      169.94      8.52 o 
   7   3  13        9.58       15.64      8.89 o 
   0   4  13     5516.53     5580.03     64.92 o 
   1   4  13      497.85      479.30      7.91 o 
   2   4  13      150.70      149.65      5.01 o 
   3   4  13      292.95      289.50      6.64 o 
   4   4  13      402.78      400.96      8.30 o 
   5   4  13     3819.97     3812.26     30.16 o 
   6   4  13     1206.55     1195.13     17.33 o 
   7   4  13     1016.71     1071.23     18.28 o 
   1   5  13     1386.05     1404.10     13.37 o 
   2   5  13     7886.35     7868.83     54.02 o 
   3   5  13        6.42       24.46      7.22 o 
   4   5  13     2484.09     2411.58     21.08 o 
   5   5  13      187.83      189.64      7.78 o 
   6   5  13       82.81       81.91      7.60 o 
   0   6  13     1179.50     1143.51     18.46 o 
   1   6  13      517.21      541.04      8.24 o 
   2   6  13      194.44      180.66      5.55 o 
   3   6  13     2226.27     2126.47     18.04 o 
   4   6  13     1456.56     1376.30     14.87 o 
   5   6  13      185.08      181.89      7.80 o 
   6   6  13       43.93       48.90      7.29 o 
   1   7  13      132.94      138.77      5.42 o 
   2   7  13       46.26       51.74      5.06 o 
   3   7  13      771.00      756.92     10.29 o 
   4   7  13     1360.54     1346.21     14.84 o 
   5   7  13      370.42      373.31      9.63 o 
   6   7  13     4817.78     4979.50     41.19 o 
   0   8  13     6726.91     6966.78     71.50 o 
   1   8  13     3234.42     3304.23     25.75 o 
   2   8  13     1173.38     1123.01     12.74 o 
   3   8  13     2026.92     1951.90     18.20 o 
   4   8  13      773.69      718.55     11.99 o 
   5   8  13      314.69      328.82      9.31 o 
   6   8  13     1766.55     1806.96     22.12 o 
   1   9  13     1602.20     1589.89     16.52 o 
   2   9  13     3546.57     3523.18     27.58 o 
   3   9  13      215.72      203.36      7.26 o 
   4   9  13      402.97      398.41      9.86 o 
   5   9  13     1139.83     1125.70     18.48 o 
   6   9  13      823.44      814.67     14.56 o 
   0  10  13      380.66      365.96     12.28 o 
   1  10  13        7.84        4.68      5.60 o 
   2  10  13      467.17      480.05      9.36 o 
   3  10  13      207.95      208.14      7.45 o 
   4  10  13     2541.63     2528.91     25.64 o 
   5  10  13     3546.97     3627.70     34.09 o 
   6  10  13     1398.19     1415.97     18.74 o 
   1  11  13     2435.47     2489.07     28.08 o 
   2  11  13     6703.45     6809.33     53.34 o 
   3  11  13       52.91       57.76      6.84 o 
   4  11  13     2021.31     1898.74     21.43 o 
   5  11  13      733.68      689.43     16.42 o 
   0  12  13     1665.27     1678.95     25.28 o 
   1  12  13      706.00      692.86     15.26 o 
   2  12  13      877.23      873.16     13.63 o 
   3  12  13     4670.72     4751.32     43.18 o 
   4  12  13     1746.63     1726.71     20.74 o 
   5  12  13      515.95      520.91     12.93 o 
   1  13  13       14.13       14.80      6.32 o 
   2  13  13      275.04      285.61      8.97 o 
   3  13  13     1991.90     2011.84     23.72 o 
   4  13  13     1187.53     1204.88     18.51 o 
   5  13  13      274.21      296.43     10.89 o 
   0  14  13     8637.04     8951.61    126.35 o 
   1  14  13     1406.65     1451.91     19.19 o 
   2  14  13      157.91      150.58      8.49 o 
   3  14  13     2241.33     2182.07     25.22 o 
   4  14  13     1026.03     1021.58     17.58 o 
   1  15  13     2018.94     2035.01     23.73 o 
   2  15  13     2713.55     2781.75     34.02 o 
   3  15  13       34.17       31.76      8.28 o 
   4  15  13      815.70      828.28     16.33 o 
   0  16  13        1.21       -5.04     10.32 o 
   1  16  13      157.94      172.43      9.03 o 
   2  16  13      499.72      513.74     14.54 o 
   3  16  13        0.98        6.09      7.85 o 
   1  17  13     2444.06     2506.71     30.03 o 
   2  17  13     2942.58     2964.21     37.10 o 
   3  17  13      365.51      426.27     12.60 o 
   0  18  13     1946.81     1998.88     40.33 o 
   1  18  13      322.16      323.97     12.31 o 
   2  18  13     1009.31     1078.59     19.92 o 
   0   0  14    15076.99    15189.60    245.99 o 
   1   0  14     2871.59     2881.52     31.90 o 
   2   0  14     6087.87     6120.53     56.38 o 
   3   0  14     1407.38     1402.40     18.11 o 
   4   0  14    10403.76    10227.71     98.08 o 
   5   0  14     1310.72     1239.14     21.31 o 
   6   0  14      874.45      871.40     21.80 o 
   1   1  14      121.41      125.75      5.44 o 
   2   1  14     2120.51     2056.16     16.02 o 
   3   1  14     1659.18     1573.59     14.20 o 
   4   1  14      862.17      789.28     11.11 o 
   5   1  14     1828.95     1782.59     17.81 o 
   6   1  14     3702.36     3725.68     35.89 o 
   0   2  14      479.86      489.73     18.24 o 
   1   2  14     1352.81     1315.97     13.33 o 
   2   2  14      183.11      169.84      5.66 o 
   3   2  14       11.49       13.04      4.37 o 
   4   2  14     5499.95     5483.54     38.20 o 
   5   2  14     1056.41     1064.94     14.26 o 
   6   2  14       19.17       22.18      8.08 o 
   1   3  14     4828.21     4891.47     39.88 o 
   2   3  14    10510.37    10461.21     64.43 o 
   3   3  14      121.64      131.33      5.55 o 
   4   3  14     4619.03     4628.67     33.85 o 
   5   3  14     1840.00     1806.52     18.14 o 
   6   3  14      335.50      339.93     10.63 o 
   0   4  14     4535.79     4396.85     48.94 o 
   1   4  14       36.48       44.16      4.94 o 
   2   4  14     2269.46     2139.02     17.97 o 
   3   4  14      483.56      482.82      8.78 o 
   4   4  14     3249.90     3202.17     25.00 o 
   5   4  14     1451.35     1454.45     17.18 o 
   6   4  14      202.85      215.85      9.50 o 
   1   5  14       33.51       31.46      4.62 o 
   2   5  14      885.92      906.94     10.94 o 
   3   5  14     1179.83     1164.19     12.69 o 
   4   5  14     1023.03     1012.04     12.98 o 
   5   5  14      554.88      538.78     11.47 o 
   6   5  14     4846.57     4932.14     40.81 o 
   0   6  14    19411.62    19322.22    187.43 o 
   1   6  14       67.95       87.77      7.14 o 
   2   6  14      832.25      836.69     11.38 o 
   3   6  14     5966.50     6004.01     43.37 o 
   4   6  14     1433.23     1392.23     15.42 o 
   5   6  14       26.18       43.24      6.92 o 
   6   6  14     3147.16     3170.66     29.66 o 
   1   7  14        6.83       14.90      5.08 o 
   2   7  14     1108.17     1099.82     12.78 o 
   3   7  14     1932.03     1887.20     17.11 o 
   4   7  14       59.05       51.73      6.44 o 
   5   7  14      464.60      475.23     11.25 o 
   6   7  14     2699.32     2699.01     26.80 o 
   0   8  14       59.90       76.38      9.69 o 
   1   8  14       47.21       54.14      5.69 o 
   2   8  14      906.60      889.74     11.64 o 
   3   8  14        3.91        1.38      5.54 o 
   4   8  14     1685.59     1675.12     18.56 o 
   5   8  14      991.39     1009.31     16.21 o 
   6   8  14      346.61      356.24     10.73 o 
   1   9  14     1841.84     1834.76     20.91 o 
   2   9  14     7449.99     7625.27     53.13 o 
   3   9  14      254.03      256.73      7.85 o 
   4   9  14     2246.46     2239.78     23.88 o 
   5   9  14      651.90      655.45     12.96 o 
   0  10  14       62.57       74.94     13.24 o 
   1  10  14      906.04      898.91     13.66 o 
   2  10  14       20.86       28.23      5.85 o 
   3  10  14      380.86      384.02      9.63 o 
   4  10  14     3342.36     3378.54     35.28 o 
   5  10  14       29.69       27.91      7.87 o 
   1  11  14      240.36      236.46      8.20 o 
   2  11  14        0.44        2.35      6.57 o 
   3  11  14      373.66      368.44     10.38 o 
   4  11  14     1346.27     1335.42     19.75 o 
   5  11  14       15.10        7.74      7.87 o 
   0  12  14     2706.37     2728.07     39.78 o 
   1  12  14      908.97      881.99     18.52 o 
   2  12  14     2887.94     2865.68     29.52 o 
   3  12  14      657.79      648.98     13.94 o 
   4  12  14      931.18      948.20     15.53 o 
   5  12  14      875.38      843.16     15.75 o 
   1  13  14      778.79      763.56     13.41 o 
   2  13  14      678.26      716.15     14.09 o 
   3  13  14      152.74      168.14      9.29 o 
   4  13  14       94.71      108.22      9.14 o 
   0  14  14      600.29      592.70     18.77 o 
   1  14  14      252.25      255.15      9.73 o 
   2  14  14     1364.73     1368.20     21.23 o 
   3  14  14      187.36      205.51     12.40 o 
   4  14  14       30.36       25.66      8.73 o 
   1  15  14      678.11      677.16     14.33 o 
   2  15  14     1292.45     1301.97     21.99 o 
   3  15  14      320.15      333.43     11.59 o 
   0  16  14        9.87       26.86     12.62 o 
   1  16  14      286.94      285.35     10.56 o 
   2  16  14      895.23      937.39     18.38 o 
   3  16  14        2.37        5.88      8.68 o 
   1  17  14     1347.38     1382.83     21.92 o 
   2  17  14      525.42      538.56     15.65 o 
   1   1  15     2155.22     2080.21     20.32 o 
   2   1  15      140.68      148.19      5.73 o 
   3   1  15      802.39      775.34     10.05 o 
   4   1  15     3574.07     3559.78     28.40 o 
   5   1  15      103.73      110.02      7.54 o 
   6   1  15     1116.07     1103.36     22.78 o 
   0   2  15     1580.87     1609.12     35.47 o 
   1   2  15      349.48      347.42     11.57 o 
   2   2  15     2595.45     2543.56     21.64 o 
   3   2  15     3169.10     3090.60     24.04 o 
   4   2  15       87.02       87.39      6.16 o 
   5   2  15     1183.59     1172.44     15.32 o 
   6   2  15      141.74      158.40     10.23 o 
   1   3  15      219.78      221.59      7.11 o 
   2   3  15      440.21      409.99      8.35 o 
   3   3  15        8.46        8.38      5.02 o 
   4   3  15      322.94      322.11      7.83 o 
   5   3  15       21.62       27.35      6.67 o 
   6   3  15       66.63       63.23      8.77 o 
   0   4  15      752.16      764.70     16.34 o 
   1   4  15      589.22      568.48      9.97 o 
   2   4  15     2777.39     2822.46     23.65 o 
   3   4  15     1459.07     1418.65     14.51 o 
   4   4  15      330.31      324.88      7.84 o 
   5   4  15     1961.07     1976.91     19.80 o 
   6   4  15      173.47      186.78      9.55 o 
   1   5  15     2838.61     2766.84     25.91 o 
   2   5  15     3706.35     3720.01     30.40 o 
   3   5  15       97.11       98.53      5.83 o 
   4   5  15     1546.17     1525.48     16.47 o 
   5   5  15      680.43      671.90     12.80 o 
   6   5  15       36.90       36.29      8.18 o 
   0   6  15     3721.69     3738.23     43.86 o 
   1   6  15      400.59      399.35      9.90 o 
   2   6  15      109.30      119.61      6.51 o 
   3   6  15      582.29      562.33     10.91 o 
   4   6  15      158.01      147.05      7.11 o 
   5   6  15       29.04       39.44      7.25 o 
   1   7  15      581.80      548.85     11.03 o 
   2   7  15       28.37       29.47      5.82 o 
   3   7  15     2148.96     2113.49     20.49 o 
   4   7  15     1953.25     1905.17     19.16 o 
   5   7  15       35.89       41.82      7.37 o 
   0   8  15     3928.81     3970.79     51.97 o 
   1   8  15     1915.86     1857.30     22.52 o 
   2   8  15      535.47      509.98     10.42 o 
   3   8  15     5081.91     5106.71     42.49 o 
   4   8  15      419.85      440.57     12.06 o 
   5   8  15       12.38       22.65      7.38 o 
   1   9  15     1140.91     1119.81     20.42 o 
   2   9  15     4034.70     4041.13     33.81 o 
   3   9  15       15.99       17.42      6.24 o 
   4   9  15      870.89      859.01     17.09 o 
   5   9  15      112.70      112.81      9.67 o 
   0  10  15       12.76       11.06      9.69 o 
   1  10  15      229.57      231.35      9.28 o 
   2  10  15     2478.49     2501.22     25.09 o 
   3  10  15       88.10       93.10      7.16 o 
   4  10  15     1023.75     1019.44     16.09 o 
   5  10  15     1655.98     1663.94     21.45 o 
   1  11  15     2910.40     2864.27     29.44 o 
   2  11  15     4393.90     4487.39     41.45 o 
   3  11  15      198.17      228.89     11.02 o 
   4  11  15      703.66      705.79     14.39 o 
   0  12  15     6541.43     6592.86     80.04 o 
   1  12  15     2219.57     2206.71     24.97 o 
   2  12  15      538.04      561.30     13.59 o 
   3  12  15      673.57      668.07     16.88 o 
   4  12  15      546.16      551.83     15.16 o 
   1  13  15      103.58      117.94     10.99 o 
   2  13  15       59.77       65.55      8.21 o 
   3  13  15     1460.64     1444.14     22.33 o 
   4  13  15     1112.07     1173.48     19.17 o 
   0  14  15     3224.72     3223.93     46.26 o 
   1  14  15     1273.46     1295.14     20.50 o 
   2  14  15      257.18      251.13     11.55 o 
   3  14  15     2449.47     2523.10     31.30 o 
   1  15  15     1765.53     1776.08     35.31 o 
   2  15  15     4935.60     5153.65     51.58 o 
   0  16  15       75.63       90.19     14.30 o 
   1  16  15      226.09      234.76     11.32 o 
   0   0  16    29772.11    30136.95    690.18 o 
   1   0  16      380.40      379.02     12.27 o 
   2   0  16     2139.95     2128.83     45.01 o 
   3   0  16     8406.72     8493.50     79.80 o 
   4   0  16       70.89       78.88      9.51 o 
   5   0  16      552.94      545.35     16.82 o 
   1   1  16      647.96      643.48     10.72 o 
   2   1  16      397.79      388.90      8.90 o 
   3   1  16     1980.61     1923.20     17.52 o 
   4   1  16       64.68       79.11      6.44 o 
   5   1  16     2109.95     2077.30     22.54 o 
   0   2  16      221.56      224.73      9.68 o 
   1   2  16      104.18      102.19      6.20 o 
   2   2  16      170.85      170.10      6.81 o 
   3   2  16     1298.26     1243.98     14.56 o 
   4   2  16     3355.66     3332.35     27.53 o 
   5   2  16     4605.62     4648.87     39.95 o 
   1   3  16    11072.11    11364.15    113.89 o 
   2   3  16     6429.29     6404.59     48.80 o 
   3   3  16      180.23      206.77     11.86 o 
   4   3  16     4460.80     4457.41     34.55 o 
   5   3  16      760.35      754.18     15.97 o 
   0   4  16      332.79      313.19     11.91 o 
   1   4  16      169.85      156.87      6.83 o 
   2   4  16      688.45      685.58     12.30 o 
   3   4  16     1202.45     1171.86     14.32 o 
   4   4  16     4777.03     4812.51     37.14 o 
   5   4  16      689.20      669.61     12.85 o 
   1   5  16        0.51        2.87      5.87 o 
   2   5  16      917.84      867.77     13.70 o 
   3   5  16     2080.70     1987.89     19.38 o 
   4   5  16      943.29      934.05     13.25 o 
   5   5  16     1158.08     1172.78     16.50 o 
   0   6  16    11517.66    11888.51    172.65 o 
   1   6  16     5874.76     5874.45     47.89 o 
   2   6  16     5152.56     5147.49     43.17 o 
   3   6  16     1760.79     1675.34     18.46 o 
   4   6  16      589.88      587.16     11.26 o 
   5   6  16     1762.24     1774.91     20.60 o 
   1   7  16      620.61      587.07     11.85 o 
   2   7  16       16.76       26.36      6.60 o 
   3   7  16      222.39      213.72      8.72 o 
   4   7  16       62.54       74.75      7.25 o 
   5   7  16     1968.97     1999.19     22.25 o 
   0   8  16        2.38        2.90      9.57 o 
   1   8  16       62.46       67.56      7.56 o 
   2   8  16      516.59      499.63     11.58 o 
   3   8  16       14.86       12.09      6.85 o 
   4   8  16     1791.82     1808.81     25.91 o 
   5   8  16     2181.46     2213.80     25.23 o 
   1   9  16     5796.56     5836.87     51.14 o 
   2   9  16     5483.10     5609.06     49.69 o 
   3   9  16       97.91       92.79      7.94 o 
   4   9  16     1427.84     1409.96     19.10 o 
   0  10  16        5.29        5.17     10.29 o 
   1  10  16      242.92      250.06     10.52 o 
   2  10  16        2.64        2.54      7.97 o 
   3  10  16     3117.87     3159.08     32.42 o 
   4  10  16       27.49       46.07      8.09 o 
   1  11  16      694.50      681.71     14.46 o 
   2  11  16        7.88        0.58      8.49 o 
   3  11  16     1191.36     1158.68     20.08 o 
   4  11  16      159.40      183.02     12.65 o 
   0  12  16     9375.36     9777.09    113.29 o 
   1  12  16     1372.37     1398.04     19.75 o 
   2  12  16      140.30      145.72      9.46 o 
   3  12  16     1881.03     1833.42     25.66 o 
   1  13  16      181.44      200.40     10.88 o 
   2  13  16        6.67       16.80      8.36 o 
   3  13  16       37.40       54.49     10.00 o 
   0  14  16      821.21      828.20     38.59 o 
   1  14  16       19.67       15.45      8.66 o 
   2  14  16      448.17      471.70     14.45 o 
   1  15  16     1663.28     1701.82     24.54 o 
   1   1  17     1315.02     1308.71     20.86 o 
   2   1  17       87.61       91.03      6.82 o 
   3   1  17      573.94      558.65     14.49 o 
   4   1  17     1740.94     1746.50     18.98 o 
   5   1  17     1084.74     1125.93     16.70 o 
   0   2  17      191.17      198.10     10.48 o 
   1   2  17       51.55       62.79      6.21 o 
   2   2  17      574.15      557.92     10.60 o 
   3   2  17     4831.78     4830.62     43.21 o 
   4   2  17       29.06       35.41      6.48 o 
   5   2  17      683.51      713.75     14.20 o 
   1   3  17      133.36      141.49      7.05 o 
   2   3  17       90.55       86.75      6.92 o 
   3   3  17       36.82       28.08      6.67 o 
   4   3  17      243.97      257.87      8.74 o 
   5   3  17       89.48       99.81      8.38 o 
   0   4  17      573.29      546.73     15.60 o 
   1   4  17      480.71      480.46     11.03 o 
   2   4  17     1632.37     1640.43     19.35 o 
   3   4  17     1932.33     1989.37     21.10 o 
   4   4  17       17.23       23.25      7.25 o 
   5   4  17     1977.80     2053.51     22.15 o 
   1   5  17     2708.44     2654.24     26.19 o 
   2   5  17     1595.65     1542.96     18.78 o 
   3   5  17        9.85        5.58      6.76 o 
   4   5  17      626.72      619.29     12.84 o 
   0   6  17      949.00      911.15     21.63 o 
   1   6  17      680.68      634.24     12.52 o 
   2   6  17        2.89        8.26      6.84 o 
   3   6  17      415.42      418.23     11.05 o 
   4   6  17      110.85      120.77      8.54 o 
   1   7  17      351.71      360.72     10.70 o 
   2   7  17      357.66      336.15      9.99 o 
   3   7  17     1330.91     1350.48     19.28 o 
   4   7  17      729.22      782.53     14.58 o 
   0   8  17     1465.43     1477.75     28.13 o 
   1   8  17     3150.76     3103.97     31.67 o 
   2   8  17      420.69      427.94     11.91 o 
   3   8  17     3800.18     3918.44     38.54 o 
   4   8  17      363.84      393.87     12.01 o 
   1   9  17      847.48      853.15     15.83 o 
   2   9  17     1750.72     1790.03     22.53 o 
   3   9  17      127.93      143.00      9.26 o 
   4   9  17      218.40      231.88     11.02 o 
   0  10  17      291.63      300.64     15.27 o 
   1  10  17      378.57      388.75     11.51 o 
   2  10  17      874.05      922.68     18.12 o 
   3  10  17      509.87      541.35     13.97 o 
   1  11  17     3372.53     3443.00     34.83 o 
   2  11  17     2743.18     2748.22     32.31 o 
   3  11  17      245.67      267.63     12.43 o 
   0  12  17     3311.86     3372.76     48.53 o 
   1  12  17     2412.76     2495.63     28.32 o 
   2  12  17       37.66       59.23      9.63 o 
   1  13  17       97.17      108.46     10.34 o 
   0   0  18     1892.54     1879.01     49.32 o 
   1   0  18     3007.12     3012.51     47.20 o 
   2   0  18     2508.10     2476.82     34.06 o 
   3   0  18     4480.08     4414.57     58.16 o 
   4   0  18     2668.09     2661.77     41.07 o 
   1   1  18      208.68      223.97      8.19 o 
   2   1  18      381.94      383.96      9.68 o 
   3   1  18     1968.92     1962.92     24.24 o 
   4   1  18      153.94      175.05      9.74 o 
   0   2  18       14.91       21.80      8.77 o 
   1   2  18      897.39      882.86     13.54 o 
   2   2  18        8.28        9.68      6.89 o 
   3   2  18       94.65      102.15      8.11 o 
   4   2  18     2577.06     2610.50     28.77 o 
   1   3  18     6963.50     7076.60     60.61 o 
   2   3  18     1555.72     1535.06     19.09 o 
   3   3  18      235.28      245.89      9.58 o 
   4   3  18     1416.53     1408.12     19.13 o 
   0   4  18      227.25      241.90     11.84 o 
   1   4  18       47.65       58.39      7.35 o 
   2   4  18      238.00      237.80      9.16 o 
   3   4  18     1260.63     1301.90     17.90 o 
   4   4  18     1365.01     1381.00     20.30 o 
   1   5  18       51.75       50.64      7.14 o 
   2   5  18      328.84      315.33      9.88 o 
   3   5  18     2110.13     2046.05     23.13 o 
   4   5  18      318.06      320.92     12.60 o 
   0   6  18     4796.91     4860.20     62.98 o 
   1   6  18     1059.84     1053.03     17.02 o 
   2   6  18      126.05      145.26      8.44 o 
   3   6  18     6918.07     6935.13     56.93 o 
   4   6  18       60.10       65.72      8.93 o 
   1   7  18       43.24       59.93      8.29 o 
   2   7  18       12.78       26.48      8.00 o 
   3   7  18     1227.01     1214.24     18.97 o 
   0   8  18        1.97        3.66     10.69 o 
   1   8  18      101.93       97.62      8.75 o 
   2   8  18      195.29      183.65      9.59 o 
   3   8  18        3.71       -2.09      8.19 o 
   1   9  18     3711.42     3813.76     37.65 o 
   2   9  18     1880.95     1933.60     24.33 o 
   3   9  18       24.35       33.03      9.46 o 
   0  10  18     1102.26     1120.83     26.01 o 
   1  10  18      492.74      497.18     13.52 o 
   2  10  18       14.52       15.34      9.51 o 
   1  11  18      250.88      268.14     11.01 o 
   0  12  18      937.11      986.85     25.07 o 
   1   1  19     1197.63     1216.58     16.74 o 
   2   1  19      334.15      335.62     10.62 o 
   3   1  19      354.70      341.65     11.35 o 
   0   2  19     2671.86     2659.38     37.09 o 
   1   2  19      686.69      697.52     14.34 o 
   2   2  19      742.77      729.25     14.77 o 
   3   2  19      602.83      624.45     13.77 o 
   1   3  19      278.32      289.28      9.58 o 
   2   3  19      113.01      105.87      8.72 o 
   3   3  19        6.82       16.34      8.10 o 
   0   4  19     1491.91     1507.60     32.44 o 
   1   4  19       35.11       36.02      7.60 o 
   2   4  19      719.48      697.82     15.10 o 
   3   4  19      303.33      312.39     11.05 o 
   1   5  19     1348.96     1361.03     23.15 o 
   2   5  19     2764.63     2741.46     28.04 o 
   3   5  19       32.51       33.32      7.96 o 
   0   6  19      833.41      853.16     22.75 o 
   1   6  19      276.61      269.74     10.79 o 
   2   6  19       69.24       73.17      8.25 o 
   1   7  19      474.90      490.01     13.06 o 
   2   7  19        0.05       -3.81      8.21 o 
   0   8  19     4160.28     4106.25     56.56 o 
   1   8  19     1613.69     1699.65     22.71 o 
   2   8  19      101.45      104.84      9.58 o 
   1   9  19     1530.51     1562.13     21.96 o 
   0   0  20    12582.57    12744.63    209.62 o 
   1   0  20      122.41      145.28     12.62 o 
   2   0  20     1568.09     1575.06     48.12 o 
   1   1  20      102.04      103.31      8.28 o 
   2   1  20      978.53      979.02     17.29 o 
   0   2  20      972.33     1001.18     21.11 o 
   1   2  20      236.72      245.08     10.28 o 
   2   2  20      531.94      561.36     14.16 o 
   1   3  20     6476.70     6620.28     62.38 o 
   2   3  20     3483.76     3462.47     39.32 o 
   0   4  20     1676.59     1720.01     50.06 o 
   1   4  20      811.89      841.40     16.44 o 
   2   4  20       30.60       34.32      8.37 o 
   1   5  20        2.41        1.42      8.39 o 
   0   6  20     3603.66     3612.00     95.35 o 
   1   6  20     1362.07     1359.82     20.29 o 
                                                 
